# Supplementary material for: The blue light signal transduction module FaCRY1-FaCOP1-FaHY5 regulates anthocyanin accumulation in cultivated strawberry
Source: Front Plant Sci. 2023 Jun 9;14:1144273. doi: 10.3389/fpls.2023.1144273 (PMC10289005; doi:10.3389/fpls.2023.1144273)
Supplement: Supplementary file 2 [file DataSheet_2.xlsx]

## Sheet: Table S1
Supplementary Table 1 Primers used in this study. The sequences shown in red are additional sequences necessary for homologous recombinant cloning.
Purpose	Gene name	Sequence of forward (F) and reverse (R) primers (5’ to 3’)	Vectors
Target gene cloning	FaHY5	F:ATGTTGCAAGACCAAGCCACG	pEASY-Blunt
		R:CTAAGATCCCTCAGCATTTGCAC
	FaCOP1	F:ATGGAGGAGTGTTCAACTGGGG
		R:TTAAGCCGCAAGAACCAGGACC
	FaCRY1	F:ATGTCAGGTGGTAGTGGTTGC
		R:TTACCCAGTTTGAGATAGCCGC
RT-qPCR	FaPAL	F:TTGAAGCTCATGTCTTCCAC
		R:CAAGTTCTCCTCCAAATG
	FaC4H	F:TTGCGCAGAGTTTTGAGTATAATT
		R:TCCTTCATTAGTTGTGACCTGTGT
	FaCHS	F:GCTGTCAAGGCCATTAAGGA
		R:GAGCAAACAACGAGAACACG
	FaCHI1	F:TACACTGATGCAGAAGCGAAAG
		R:GAAGCCAATCGTCAATGATCCA
	FaF3H	F:ATCACCGTTCAACCTGTGGAAG
		R:TCTGGAATGTGGCTATGGACAAC
	FaDFR2	F:TCTGGCTGAGCAAGAGGCA
		R:AATAGAGGCGAAAGTCCGGTA
	FaANS	F:GAAGTGCGTACCCAACTCCATCGT
		R:ACCTTCTCCTTGTTGACGAGCCC
	FaUFGT1	F:GTCATTGCAGGAATGTCGAA
		R:GAGTTGATGAAAACTGCGGT
	FaRAP	F:CAAGTTCCAGCAATCGAAGA
		R:TGGGAAGGATCACAAGTTGA
	FaHY5	F:CAAGACCAAGCCACGAGC
		R:TCCCTGCCTGAGACCGATG
	FaMYB10	F:GAGCTTCTGAAACAGTTCATC
		R:ATGAAGCCTGATGATCAAATC
	FabHLH3	F:GTAGTAGCAGACTCCGTGGTA
		R:CATCTGCCCATATTAACATCCCT
	FaWD40	F:ACCCTAACCCTAAAACCCAATCC
		R:GTCAACGGAGGAATCTTTGACCT
	FaCRY1	F:GTTGCAGTGTAGTTTGGTTCAG
		R:GGTGCCCAAATAAAAAGAGCAA
	FaCOP1	F:AAGACTTCGGCTCAACAAA
		R:TGTAAGGAGTGCCAATAAGG
	FaBBX22	F:ATCGTCTAAGGCTGACTGCG
		R:CCTGAGGATGTAGGTGGGGA
	FaActin	F:CCGGGTTTGCTGGAGATGAT
		R:CTTTTGGATTGAGCCTCGTC
	AtCHS	F:AGCTGATGGACCTGCAGGCATCTTGGC
		R:TGCATGTGACGTTTCCGAATTGTCGAC
	AtCHI	F:ATGTCTTCATCCAACGCCTGCGCC
		R:GACGGTGAAGATCACGAATTTACC
	AtF3H	F:ATGGCTCCAGGAACTTTGACTGAGCTA
		R:GATCTGACGGCAGATCTCTCCTCTTTT
	AtDFR	F:ATGGTTAGTCAGAAAGAGACCGTGTGTG
		R:CGTTTCGCAAATCAAGAAGATGTTGTAC
	AtLDOX	F:TGGGTCACTGCAAAATGTGT
		R:CGGAGACTCAACACTCACCA
	AtPAP1	F:CAAGAGGTAGATATTTTGGTTCC
		R:CTATACGCAAACGCAAACAAATG
	AtPP2A	F:TATCGGATGACGATTCTTCGTGCAG
		R:GCTTGGTCGACTATCGGAATGAGAG
Subcelluar localization	FaCOP1-eGFP	F:TGGTGATAGGGCCCGGATCCATGGAGGAGTGTTCAACTGGGGCA	pYTSL-16
		R:GTGATTTTTGCGGACTCTAGATTAAGCCGCAAGAACCAGGA
	FaHY5-eGFP	F:TGGTGATAGGGCCCGGATCCATGTTGCAAGACCAAGCCACG
		R:GTGATTTTTGCGGACTCTAGACTAAGATCCCTCAGCATTTGC
	FaHY5-mCherry	F:GGAGGAGCTGTACAAGGGATCCATGTTGCAAGACCAAGCCACG	pYTSL-16-mCherry
		R:TGATTTTTGCGGACTCTAGACTAAGATCCCTCGGCATTTGC
Yeast two-hybrid	BD-CCT1	F:TCAGAGGAGGACCTGCATATGCAAGAAGCGTTAACTGAAATGTGG	pGBKT7
		R:ATGCGGCCGCTGCAGGTCGACTTACCCAGTTTGAGATAGCCGC
	AD-COP1	F:TACCAGATTACGCTCATATGGAGGAGTGTTCAACTGGGGC	pGADT7
		R:CTCGAGCTCGATGGATCCTTAAGCCGCAAGAACCAGGAC
	BD-HY5	F:TGGCCATGGAGGCCGAATTCATGTTGCAAGACCAAGCCAC	pGBKT7
		R:GCGGCCGCTGCAGGTCGACCTAAGATCCCTCGGCATTTGC
Overexpression vector construction	35S-FaHY5	F:AGCTTATCGATACCGTCGACATGTTGCAAGACCAAGCCAC	pCAMBIA1301-35S-MCS-NOS
		R:ATCTGCAGCCCGGGGGATCCCTAAGATCCCTCGGCATTTG
	35S-FaCOP1	F:AGCTTATCGATACCGTCGACATGGAGGAGTGTTCAACTGG
		R:ATCTGCAGCCCGGGGGATCCTTAAGCCGCAAGAACCAGGA
	35S-FaHY5-VP16	F:AGCTTATCGATACCGTCGACATGTTGCAAGACCAAGCCAC
		R:ATCTGCAGCCCGGGGGATCCTTACCCACCGTACTCGTCAA
Dual luciferase assay	SK-FaHY5	F:CGCGGTGGCGGCCGCTCTAGAATGTTGCAAGACCAAGCCACG	pGreenII 62-SK
		R:TCGACGGTATCGATAAGCTTCTAAGATCCCTCAGCATTTG
	SK-FaHY5-VP16	F:AGGACAGCCCAAGCTGAGCTCATGTTGCAAGACCAAGCCACG
		R:TCAGCGTACCGAATTGGTACCTTACCCACCGTACTCGTCAATTC
	SK-FaBBX22	F:AGGACAGCCCAAGCTGAGCTCATGAAGATACAGTGTAACGTGTGCG
		R:TCAGCGTACCGAATTGGTACCTTATAGTTGCCTACGACGTTTTGAG
	FaRAPpro-LUC	F:GTCGACGGTATCGATAAGCTTGTTCTTTGCTCTCCATCCAATTAGA	pGreenII 0800-LUC
		R:TGTTTTTGGCGTCTTCCATGGCTGCGAGCTGTAAAGAAAAACTGG
Identification of transgenic strawberry	HygR	F:AGGGCGAAGAATCTCGTGCT
		R:TCCACTATCGGCGAGTACTTCT

## Sheet: Table S2
Supplementary Table 2 Summary of RNA-seq data.
Sample_ID	clean-reads	mapped-reads	mapped-rate(%)
CK_1	83194046	78934510	94.88
CK_2	87971750	82482312	93.76
CK_3	128065376	120791262	94.32
FaBBX22_1	132963368	123629339	92.98
FaBBX22_2	115994096	108732865	93.74
FaBBX22_3	113513124	106089365	93.46
FaHY5_1	105661628	99121173	93.81
FaHY5_2	98311542	92511161	94.1
FaHY5_3	106284492	100396331	94.46

## Sheet: Table S3
Supplementary Table 3 Differential expression genes between FaHY5-VP16-OX and CK.
Gene ID	CK_1	CK_2	CK_3	FaHY5_1	FaHY5_2	FaHY5_3	logFC	type	pvalue	qvalue	IPR_Description
FxaC_4g00030	1816.67	4290.83	1225.47	1228.37	904.376	1163.32	-1.15365	down	6.82211e-06	0.00012051	_
FxaC_4g00411	0.147	0.219	0.275	0.925	0.916	1.52	2.38505	up	2.71109e-12	1.64926e-10	_
FxaC_4g00820	0.405	0.605	0.57	1.832	1.898	1.554	1.73979	up	3.02108e-07	7.26445e-06	Zinc knuckle CX2CX4HX4C
FxaC_4g01340	0.979	1.017	0.913	0.269	0.553	0.582	-1.04939	down	0.000217223	0.00245446	_
FxaC_4g01840	427.203	1084.63	345.594	332.5	241.899	252.966	-1.1667	down	5.74299e-06	0.000103419	_
FxaC_4g01850	31.063	118.604	14.302	25.975	17.859	22.099	-1.31431	down	5.16819e-07	1.1847e-05	_
FxaC_4g02940	0.271	0.135	0.269	2.278	3.02	4.156	3.80203	up	3.56175e-17	3.92027e-15	_
FxaC_4g03110	1.396	0.898	2.327	0.493	0.684	0.728	-1.27708	down	2.23475e-05	0.000342802	_
FxaC_4g03390	2.913	2.267	2.353	1.137	0.936	1.177	-1.21203	down	7.3995e-06	0.000129402	Protein kinase domain; Protein kinase-like domain superfamily
FxaC_4g03490	9.832	11.788	9.072	4.093	4.143	4.911	-1.22294	down	9.46876e-06	0.00016091	_
FxaC_4g03510	54.95	52.514	48.289	19.681	20.873	17.788	-1.41661	down	6.00749e-08	1.70751e-06	Rubrerythrin; Magnesium-protoporphyrin IX monomethyl ester [oxidative] cyclase; Ferritin-like superfamily; Mpv17/PMP22
FxaC_4g03640	7.328	8.143	8.99	2.791	3.272	3.329	-1.3807	down	2.32728e-07	5.76661e-06	_
FxaC_4g03690	6.21	5.87	6.805	3.423	2.745	3.025	-1.03839	down	6.93394e-05	0.000915072	Armadillo; Armadillo-like helical; Armadillo-type fold
FxaC_4g04560	5.175	4.931	5.657	2.313	2.215	2.106	-1.24821	down	2.38944e-06	4.70457e-05	Cytochrome P450; Cytochrome P450, E-class, group I; Cytochrome P450 superfamily
FxaC_4g04600	22.144	24.716	23.225	8.698	8.563	8.725	-1.43127	down	5.87276e-08	1.67423e-06	Histidine triad (HIT) protein; HIT-like domain; HIT-like superfamily
FxaC_4g05660	9.814	9.822	8.266	4.212	4.296	4.439	-1.10757	down	1.93098e-05	0.000301499	_
FxaC_4g06020	2.214	1.804	1.842	0.386	0.362	0.458	-2.27782	down	8.58368e-14	6.31473e-12	SANT/Myb domain; Homeobox-like domain superfamily
FxaC_4g06230	35.596	42.674	41.046	19.939	20.466	19.162	-1.00217	down	8.61548e-05	0.00109741	GrpE nucleotide exchange factor; GrpE nucleotide exchange factor, head; GrpE nucleotide exchange factor, coiled-coil
FxaC_4g06390	0.038	0.05	0.025	1.245	1.625	1.45	5.21984	up	7.53671e-42	5.85198e-39	Ulp1 protease family, C-terminal catalytic domain; Papain-like cysteine peptidase superfamily
FxaC_4g07210	0.252	3.019	2.005	0.708	0.075	0.544	-1.98884	down	2.8805e-08	8.79922e-07	_
FxaC_4g07200	0	4.708	3.411	1.205	0.128	0.925	-1.84487	down	2.95361e-07	7.11825e-06	_
FxaC_4g07440	9.81	11.15	9.36	0	0.094	0	-8.28821	down	8.1499e-54	1.39218e-50	_
FxaC_4g07540	18.744	19.161	17.469	8.438	9.214	8.581	-1.07774	down	2.69273e-05	0.000404625	Smr domain; Pentatricopeptide repeat; Tetratricopeptide-like helical domain superfamily; Smr domain superfamily
FxaC_4g07550	2.63	2.269	2.123	0.809	1.282	1.251	-1.07049	down	4.15628e-05	0.000588807	Immunoglobulin-like fold
FxaC_4g07570	4.893	4.249	3.922	1.503	1.867	2.119	-1.25052	down	1.74438e-06	3.54652e-05	Pop1, N-terminal; POPLD domain; Ribonucleases P/MRP protein subunit Pop1
FxaC_4g07650	0.18	0	0.239	0.911	2.416	3.354	3.9854	up	2.68523e-12	1.6382e-10	_
FxaC_4g07900	1.507	1.056	1.142	0.48	0.509	0.757	-1.08411	down	7.10003e-05	0.000934819	AMP-dependent synthetase/ligase; AMP-dependent synthetase-like superfamily
FxaC_4g08060	2.699	0.897	2.185	0.758	0.67	0.364	-1.68808	down	1.71569e-05	0.000271469	Peptidase S8 propeptide/proteinase inhibitor I9 superfamily
FxaC_4g08210	21.744	23.651	21.637	9.937	9.589	11.134	-1.12842	down	1.29866e-05	0.00021245	Coenzyme Q-binding protein COQ10, START domain; START-like domain superfamily
FxaC_4g08310	5.351	5.149	4.767	2.102	2.916	2.557	-1.01081	down	9.33468e-05	0.00117785	Homeobox-like domain superfamily; SWR1-complex protein 4/DNA methyltransferase 1-associated protein 1; DAMP1, SANT/Myb-like domain
FxaC_4g08320	10.396	14.658	13.273	7.076	6.292	5.556	-1.01803	down	8.29454e-05	0.00106357	NIF system FeS cluster assembly, NifU, C-terminal; Fe-S cluster assembly domain superfamily
FxaC_4g08390	2.157	2.11	1.539	0.524	0.593	1.006	-1.45015	down	1.1088e-06	2.36287e-05	_
FxaC_4g08470	2.638	2.96	3.175	0.438	0.374	0.4	-2.85261	down	1.85011e-22	3.47297e-20	Bicarbonate transporter, eukaryotic; Bicarbonate transporter, C-terminal
FxaC_4g08800	5.094	4.096	4.189	0.173	0.073	0.199	-4.90065	down	1.81172e-40	1.25806e-37	Zinc finger, double-stranded RNA binding; Zinc finger C2H2 superfamily; Zinc finger protein 830
FxaC_4g08930	5.635	5.234	5.185	2.065	2.804	2.99	-1.03023	down	7.33175e-05	0.000961185	Methyltransferase TRM13; Zinc finger, CCCH-type, TRM13; TRM13/UPF0224 family, U11-48K-like CHHC zinc finger domain; S-adenosyl-L-methionine-dependent methyltransferase; tRNA:m(4)X modification enzyme Trm13
FxaC_4g08940	4.719	5.281	5.518	1.734	2.007	1.893	-1.46122	down	3.18972e-08	9.65747e-07	Autophagy protein Atg8 ubiquitin-like; Ubiquitin-like domain superfamily
FxaC_4g08950	6.588	7.93	8.332	2.167	2.641	2.484	-1.6474	down	7.45443e-10	3.07283e-08	Six-bladed beta-propeller, TolB-like; WD40-like Beta Propeller
FxaC_4g09040	1.606	1.401	1.595	1.014	0.359	0.162	-1.58215	down	0.000785354	0.00723367	K Homology domain, type 1 superfamily
FxaC_4g09160	1.074	1.1	1.237	0.421	0.434	0.476	-1.3557	down	1.47504e-06	3.04678e-05	_
FxaC_4g09460	0.776	0.902	0.828	1.506	2.097	2.16	1.20046	up	6.73638e-05	0.000892455	WRKY domain; WRKY domain superfamily
FxaC_4g09470	4.541	4.146	4.136	1.694	1.694	1.626	-1.35417	down	4.53065e-07	1.05469e-05	Nmd3, N-terminal; Ribosomal export protein Nmd3
FxaC_4g09490	7.618	6.271	6.693	1.371	1.588	1.634	-2.16314	down	4.92447e-15	4.24853e-13	Amine oxidase; Protoporphyrinogen oxidase; FAD/NAD(P)-binding domain superfamily
FxaC_4g09500	1.625	1.22	0.95	0.161	0.256	0.448	-2.12947	down	2.14921e-12	1.32635e-10	Meiosis-specific protein ASY3-like
FxaC_4g09501	3.201	1.95	1.413	0.449	0.794	0.575	-1.8505	down	6.39159e-06	0.00011382	Meiosis-specific protein ASY3-like
FxaC_4g09520	3.457	3.791	4.153	1.147	0.935	0.847	-1.95958	down	1.43575e-12	9.11736e-11	_
FxaC_4g09530	0.884	0.561	1.011	0.423	0.269	0.341	-1.24705	down	2.92699e-05	0.000436128	Pectinacetylesterase/NOTUM
FxaC_4g09630	1.304	0.591	1.099	0.399	0.212	0.192	-1.89467	down	5.62259e-05	0.000762393	Glyoxalase/Bleomycin resistance protein/Dihydroxybiphenyl dioxygenase; Protein BRANCHLESS TRICHOME-like
FxaC_4g09720	1.132	1.114	1.317	0.374	0.41	0.346	-1.65416	down	9.46514e-09	3.17528e-07	Aspartic peptidase A1 family; Aspartic peptidase domain superfamily
FxaC_4g09770	6.214	5.662	5.355	2.294	2.721	3.027	-1.09909	down	1.89157e-05	0.000296496	Protein-tyrosine phosphatase-like
FxaC_4g09910	16.264	15.032	15.039	6.139	7.099	7.404	-1.1664	down	5.91401e-06	0.000106252	Aminoacyl-tRNA synthetase, class Ia; Leucyl-tRNA synthetase, class Ia, archaeal/eukaryotic cytosolic; Valyl/Leucyl/Isoleucyl-tRNA synthetase, editing domain; Aminoacyl-tRNA synthetase, class Ia, anticodon-binding; Methionyl/Valyl/Leucyl/Isoleucyl-tRNA synthetase, anticodon-binding
FxaC_4g10050	3.638	2.57	1.74	0.808	0.993	1.062	-1.4721	down	7.11934e-07	1.59014e-05	Ankyrin repeat; Ankyrin repeat-containing domain; Ankyrin repeat-containing domain superfamily
FxaC_4g10080	1.261	1.519	1.324	0.22	0.383	0.269	-2.23073	down	6.30882e-13	4.20314e-11	Helicase, C-terminal; P-loop containing nucleoside triphosphate hydrolase
FxaC_4g10250	0.464	0.668	0.375	1.691	1.426	1.353	1.56669	up	5.30075e-07	1.21249e-05	Ammonium transporter; Blood group Rhesus C/E/D polypeptide; Ammonium transporter AmtB-like domain; Ammonium/urea transporter
FxaC_4g10350	3.061	2.45	2.816	0.207	0.287	0.321	-3.34814	down	5.19912e-27	1.41873e-24	Regulator of chromosome condensation, RCC1; Regulator of chromosome condensation 1/beta-lactamase-inhibitor protein II
FxaC_4g10400	3.416	3.667	3.474	1.062	1.181	0.895	-1.74931	down	1.78153e-10	8.19838e-09	PB1 domain; CBS domain; CBS domain-containing protein CBSCBSPB
FxaC_4g10470	1.059	0.731	0.831	0.302	0.277	0.553	-1.20908	down	2.65051e-05	0.000399193	Amidase; Amidase signature domain; Amidase signature (AS) superfamily
FxaC_4g10590	3.744	3.389	3.852	1.552	1.903	1.552	-1.13305	down	1.95967e-05	0.000305378	Fungal lipase-like domain; Alpha/Beta hydrolase fold
FxaC_4g10600	2.246	1.664	2.064	0.889	0.997	0.952	-1.07302	down	5.39098e-05	0.000736358	Diacylglycerol kinase, accessory domain; Diacylglycerol kinase, catalytic domain; Protein kinase C-like, phorbol ester/diacylglycerol-binding domain; NAD kinase/diacylglycerol kinase-like domain superfamily; Inorganic polyphosphate/ATP-NAD kinase, N-terminal
FxaC_4g10670	2.37	1.93	2.013	0.792	0.824	0.892	-1.33075	down	1.29716e-06	2.71681e-05	Translation initiation factor 2A; Translation initiation factor, beta propellor-like domain; WD40/YVTN repeat-like-containing domain superfamily
FxaC_4g10740	12.404	12.584	10.781	2.919	4.653	4.874	-1.5228	down	7.30595e-09	2.52023e-07	Exostosin-like; Exostosin, GT47 domain
FxaC_4g10830	1.173	1.885	1.208	0.549	0.349	0.843	-1.2915	down	0.000107132	0.00132747	_
FxaC_4g10850	3.479	3.872	3.765	0	0.055	0.025	-7.0657	down	1.79531e-55	3.65093e-52	_
FxaC_4g11080	63.748	50.781	56.379	23.234	19.748	23.897	-1.35356	down	2.16951e-07	5.39762e-06	GroES-like superfamily; Alcohol dehydrogenase, C-terminal; Alcohol dehydrogenase, N-terminal; NAD(P)-binding domain superfamily
FxaC_4g11090	1.05	0.808	0.914	0.227	0.187	0.218	-2.12766	down	3.49868e-10	1.53166e-08	Concanavalin A-like lectin/glucanase domain superfamily; Alginate lyase 2
FxaC_4g11100	1.208	1.376	1.257	0.468	0.377	0.589	-1.41955	down	7.61486e-07	1.68627e-05	WD40 repeat; WD40/YVTN repeat-like-containing domain superfamily; WD40-repeat-containing domain; G-protein beta WD-40 repeat; WD40-repeat-containing domain superfamily
FxaC_4g11120	3.646	2.84	3.227	1.235	1.386	1.394	-1.27388	down	1.2557e-06	2.64034e-05	Cellulose synthase; Zinc finger, RING/FYVE/PHD-type; Cellulose synthase, RING-type zinc finger; Nucleotide-diphospho-sugar transferases
FxaC_4g11300	18.362	14.872	14.077	2.572	3.079	3.614	-2.35194	down	7.73732e-18	9.21691e-16	Ribonucleotide reductase large subunit, C-terminal; ATP-cone domain; Ribonucleotide reductase R1 subunit, N-terminal; Ribonucleotide reductase, class I , alpha subunit; Ribonucleotide reductase large subunit, N-terminal; Ribonucleoside-diphosphate reductase large subunit
FxaC_4g11351	0.013	0.039	0.043	1.355	1.692	1.941	5.6704	up	1.40857e-46	1.54241e-43	Domain of unknown function DUF4216
FxaC_4g11560	1.337	1.214	1.534	0.382	0.405	0.54	-1.61997	down	6.06722e-09	2.12467e-07	WD40 repeat; WD40-repeat-containing domain; G-protein beta WD-40 repeat; WD40-repeat-containing domain superfamily; WD repeat-containing protein WDR44/Dgr2
FxaC_4g11570	1.702	1.595	1.457	0.296	0.157	0.225	-2.80433	down	6.13945e-20	9.08798e-18	Protein DYAD/AMEIOTIC 1
FxaC_4g11580	2.789	2.038	2.542	0.209	0.29	0.371	-3.078	down	1.30547e-23	2.68678e-21	Aspartate/glutamate/uridylate kinase; Acetylglutamate kinase-like superfamily
FxaC_4g11790	1.649	1.945	2.365	0.833	0.859	0.555	-1.40587	down	8.33151e-07	1.82275e-05	tRNA (guanine-N1-)-methyltransferase, eukaryotic; tRNA methyltransferase TRMD/TRM10-type domain; tRNA (guanine(9)-N(1))-methyltransferase TRM10/TRM10A; tRNA methyltransferase TRM10-type domain; tRNA methyltransferase TRM10-type domain superfamily
FxaC_4g11800	1.438	0.827	1.197	0.342	0.313	0.611	-1.44916	down	5.14902e-07	1.18094e-05	WD40 repeat; WD40/YVTN repeat-like-containing domain superfamily; WD40-repeat-containing domain; WD40-repeat-containing domain superfamily
FxaC_4g11810	9.516	11.551	10.624	5.076	3.492	3.624	-1.37792	down	2.05664e-07	5.14076e-06	Pectinesterase inhibitor domain; Invertase/pectin methylesterase inhibitor domain superfamily
FxaC_4g11930	6.335	5.328	6.086	2.095	2.304	2.036	-1.4633	down	3.63056e-08	1.08272e-06	ABC transporter-like; ABC-2 type transporter; P-loop containing nucleoside triphosphate hydrolase; ABC transporter family G domain
FxaC_4g12040	1.209	1.268	0.856	0.456	0.521	0.674	-1.01216	down	0.000337575	0.00354688	GDP-fucose protein O-fucosyltransferase; Putative O-fucosyltransferase, plant
FxaC_4g12090	1.759	1.684	2.107	0.374	0.143	0.144	-3.06401	down	2.05659e-22	3.80207e-20	BTB/POZ domain-containing protein
FxaC_4g12270	1.895	1.12	1.604	0.251	0.251	0.34	-2.45149	down	5.74875e-16	5.52936e-14	Multicopper oxidase, type 1; Cupredoxin; Multicopper oxidase, type 2; Multicopper oxidase, type 3; Laccase
FxaC_4g12350	11.987	12.504	12.795	5.378	5.281	5.291	-1.22492	down	3.20538e-06	6.12197e-05	Tetratricopeptide-like helical domain superfamily
FxaC_4g12490	8.406	7.851	7.905	2.944	3.505	3.781	-1.23969	down	1.79039e-06	3.6297e-05	ABC transporter-like; ABC-2 type transporter; P-loop containing nucleoside triphosphate hydrolase
FxaC_4g12680	2.162	2.075	1.975	0.91	0.611	0.597	-1.55101	down	1.28358e-08	4.18763e-07	Dolichol kinase; Polyprenol kinase family
FxaC_4g12700	3.151	2.581	2.67	1.018	1.44	1.334	-1.14715	down	1.12111e-05	0.000186404	DNA-directed DNA polymerase, family B, exonuclease domain; DNA-directed DNA polymerase, family B, multifunctional domain; Ribonuclease H-like superfamily; DNA polymerase, palm domain superfamily; C4-type zinc-finger of DNA polymerase delta; Ribonuclease H superfamily; DNA polymerase family B, C-terminal domain; DNA/RNA polymerase superfamily
FxaC_4g12890	5.066	4.199	5.904	2.465	2.409	2.367	-1.06655	down	6.101e-05	0.000817143	Ribosomal protein S8e; Ribosomal protein S8e/ribosomal biogenesis NSA2
FxaC_4g12930	2.096	1.708	1.911	0.845	0.926	0.865	-1.11552	down	2.7646e-05	0.000414331	F-box-like domain superfamily; F-box domain containing protein At5g39450-like
FxaC_4g13120	5.359	6.078	5.939	2.212	2.815	2.577	-1.19195	down	7.86153e-06	0.000136144	PsbP, C-terminal; Mog1/PsbP, alpha/beta/alpha sandwich
FxaC_4g13140	5.684	4.943	4.753	0.87	0.598	0.82	-2.74729	down	2.2121e-21	3.79393e-19	Regulator of chromosome condensation, RCC1; Regulator of chromosome condensation 1/beta-lactamase-inhibitor protein II; Ultraviolet-B receptor UVR8
FxaC_4g13190	5.421	5.426	5.493	2.402	2.674	2.798	-1.05295	down	4.32696e-05	0.000609348	DnaJ domain; Chaperone J-domain superfamily
FxaC_4g13200	2.391	2.685	2.055	1.16	1.046	1.062	-1.12498	down	2.65852e-05	0.000400117	NUDIX hydrolase domain; NUDIX hydrolase-like domain superfamily
FxaC_4g13210	28.683	27.678	30.449	12.909	12.32	11.398	-1.24489	down	1.65426e-06	3.38424e-05	Aspartic peptidase A1 family; Aspartic peptidase domain superfamily; Xylanase inhibitor, C-terminal; Xylanase inhibitor, N-terminal; Peptidase family A1 domain
FxaC_4g13220	15.558	14.062	12.822	3.265	2.624	2.735	-2.29866	down	1.0105e-16	1.0629e-14	NAC domain; NAC domain superfamily
FxaC_4g13260	2.263	1.664	1.95	0.977	0.907	1.032	-1.01034	down	0.000153692	0.00181162	D-galactoside/L-rhamnose binding SUEL lectin domain; Glycoside hydrolase, family 35; Galactose-binding-like domain superfamily; Glycoside hydrolase superfamily; Glycoside hydrolase 35, catalytic domain; D-galactoside/L-rhamnose binding SUEL lectin domain superfamily
FxaC_4g13270	14.521	13.533	12.345	6.526	6.226	6.288	-1.08517	down	2.96711e-05	0.000441672	Protein of unknown function DUF3727
FxaC_4g13300	2.249	2.243	2.383	0.379	1.205	1.576	-1.1207	down	0.000984458	0.00867825	DPH-type metal-binding domain; DPH-type metal-binding domain superfamily; Diphthamide biosynthesis protein 3/4-like
FxaC_4g13330	27.203	25.793	19.742	7.654	13.325	15.362	-1.00105	down	7.42673e-05	0.000965046	Aldehyde dehydrogenase NAD(P)-dependent; Aldehyde dehydrogenase domain; Aldehyde/histidinol dehydrogenase; Aldehyde dehydrogenase, N-terminal; Aldehyde dehydrogenase, C-terminal
FxaC_4g13540	2.268	3.132	1.772	1.224	0.571	0.658	-1.54667	down	6.71738e-07	1.51063e-05	Rubber elongation factor
FxaC_4g13570	0.962	1.679	1.215	0.405	0.644	0.559	-1.26027	down	2.01605e-05	0.000313249	Zinc finger, RING-type; Zinc finger, RING/FYVE/PHD-type
FxaC_4g13700	2.046	1.71	1.574	0.487	0.48	0.618	-1.74774	down	1.32716e-09	5.22126e-08	Proteasome component (PCI) domain; Winged helix-like DNA-binding domain superfamily; Winged helix DNA-binding domain superfamily; 26S Proteasome non-ATPase regulatory subunit 12/COP9 signalosome complex subunit 4; 26S proteasome regulatory subunit RPN5, C-terminal domain
FxaC_4g13780	28.219	24.356	28.296	9.844	9.347	8.956	-1.52254	down	1.08426e-08	3.59085e-07	Root meristem growth factor 9
FxaC_4g13921	2.899	1.994	1.589	0.884	1.071	1.131	-1.06997	down	0.00028164	0.00303688	Protein kinase domain; Protein kinase-like domain superfamily
FxaC_4g13971	5.334	5.034	4.374	1.818	2.523	2.875	-1.03035	down	9.23842e-05	0.00116656	_
FxaC_4g14030	2.034	1.999	2.463	1.077	0.493	0.893	-1.39804	down	9.41177e-07	2.03872e-05	WRKY domain; WRKY domain superfamily
FxaC_4g14460	18.424	15.899	15.309	4.55	3.992	5.481	-1.82325	down	1.08502e-11	6.06497e-10	Peptidase M41-like
FxaC_4g14470	2.858	2.207	1.878	0.854	0.741	0.838	-1.51167	down	8.22469e-08	2.26679e-06	P-loop containing nucleoside triphosphate hydrolase; Shikimate kinase/gluconokinase
FxaC_4g14700	13.501	15.276	14.688	7.517	6.35	5.925	-1.13482	down	1.37578e-05	0.000223227	Ribosomal protein L13e
FxaC_4g14850	2.667	2.21	2.003	0.601	0.839	0.926	-1.53876	down	2.58054e-08	7.94544e-07	Cytidine and deoxycytidylate deaminase domain; Riboflavin biosynthesis protein RibD; Cytidine deaminase-like; Dihydrofolate reductase-like domain superfamily
FxaC_4g14950	2.382	2.17	2.233	0.99	0.998	1.299	-1.0449	down	6.45988e-05	0.000859407	Protein kinase domain; Leucine-rich repeat; Protein kinase-like domain superfamily; Leucine rich repeat 4; Leucine-rich repeat domain superfamily
FxaC_4g14970	7.219	6.679	6.295	2.465	3.223	3.339	-1.16127	down	1.26095e-05	0.000207034	Peptidase S8/S53 domain superfamily
FxaC_4g15020	5.62	4.107	4.92	0.421	0.344	0.28	-3.80519	down	3.96727e-31	1.41777e-28	SANT/Myb domain; Homeobox-like domain superfamily
FxaC_4g15040	21.641	18.371	12.135	3.502	4.82	6.485	-1.8161	down	2.02664e-11	1.08593e-09	_
FxaC_4g15390	0.987	1.181	0.572	0.249	0.132	0.219	-2.18552	down	5.89375e-11	2.93522e-09	Two pore domain potassium channel; EF-hand domain pair; Potassium channel domain
FxaC_4g15480	2.263	1.693	1.927	0.658	1.034	0.936	-1.16168	down	2.99319e-05	0.00044492	_
FxaC_4g15500	0.889	1.028	0.956	0.163	0.437	0.552	-1.31617	down	2.06469e-06	4.13475e-05	Gamma-glutamyltranspeptidase; Nucleophile aminohydrolases, N-terminal; Gamma-glutamyltranspeptidase, small subunit; Gamma-glutamyltranspeptidase, large subunit, C-terminal domain
FxaC_4g15510	2.992	3.364	3.033	0.464	0.328	0.467	-2.89572	down	5.30711e-23	1.03965e-20	Aminotransferase class-III; Pyridoxal phosphate-dependent transferase, major domain; Pyridoxal phosphate-dependent transferase domain 1
FxaC_4g15570	3.6	5.324	5.793	2.314	2.019	1.94	-1.22986	down	3.17693e-06	6.07578e-05	RNA recognition motif domain; Nucleotide-binding alpha-beta plait domain superfamily; RNA-binding domain superfamily
FxaC_4g15670	4.749	3.103	5.531	1.379	1.024	1.059	-1.9498	down	8.64336e-09	2.92719e-07	_
FxaC_4g15760	6.631	6.832	7.003	3.042	3.6	2.796	-1.11643	down	1.92938e-05	0.000301318	WD40 repeat; WD40/YVTN repeat-like-containing domain superfamily; WD40-repeat-containing domain; G-protein beta WD-40 repeat; WD40-repeat-containing domain superfamily
FxaC_4g15830	5.241	3.932	4.451	1.651	1.963	2.053	-1.26505	down	1.14692e-06	2.43801e-05	C2 domain; Armadillo; Armadillo-like helical; Armadillo-type fold; C2 domain superfamily; Protein CELLULOSE SYNTHASE INTERACTIVE 1/2/3
FxaC_4g15840	2.577	1.823	2.257	1.05	1.095	1.159	-1.01	down	0.0001837	0.00211798	Aspartic peptidase A1 family; Aspartic peptidase domain superfamily; Xylanase inhibitor, C-terminal; Xylanase inhibitor, N-terminal; Peptidase family A1 domain
FxaC_4g15890	15.955	19.812	17.357	3.152	4.217	3.844	-2.24389	down	3.27182e-16	3.23437e-14	Photosynthetic NDH subunit of lumenal location 4-like
FxaC_4g15910	2.754	3.028	3.34	1.755	1.471	1.258	-1.02407	down	9.7794e-05	0.00122545	Tetratricopeptide-like helical domain superfamily; Tetratricopeptide repeat-containing domain
FxaC_4g16340	8.241	9.04	6.759	0.801	1.132	2.101	-2.57426	down	2.86046e-18	3.55108e-16	_
FxaC_4g16390	3.945	4.191	5.108	1.844	1.697	1.77	-1.3178	down	6.91287e-07	1.54848e-05	_
FxaC_4g16470	32.97	30.304	35.843	12.166	11.572	12.543	-1.44984	down	3.25092e-08	9.81838e-07	Annexin; Annexin D, plant; Annexin repeat; Annexin superfamily
FxaC_4g16530	3.677	4.513	5.199	0.953	0.695	0.686	-2.51864	down	1.72122e-15	1.57907e-13	Nucleotide-binding alpha-beta plait domain superfamily; Ribosomal protein L23/L15e core domain superfamily; Ribosomal protein L25/L23
FxaC_4g16590	12.233	10.353	10.697	4.829	6.018	5.699	-1.00817	down	7.88402e-05	0.00101919	IQ motif, EF-hand binding site; Ankyrin repeat; IPT domain; CG-1 DNA-binding domain; Immunoglobulin-like fold; Immunoglobulin E-set; Ankyrin repeat-containing domain; P-loop containing nucleoside triphosphate hydrolase; Ankyrin repeat-containing domain superfamily
FxaC_4g16600	1.087	0.716	0.533	1.373	2.466	2.004	1.32156	up	1.01033e-05	0.000170169	_
FxaC_4g16661	1.314	1.929	1.595	0.522	0.815	0.915	-1.10218	down	0.000133152	0.00160611	Tubulin binding cofactor C-like domain; Cyclase-associated protein CAP/septum formation inhibitor MinC, C-terminal; C-CAP/cofactor C-like domain; Tubulin-specific chaperone C; Tubulin-specific chaperone C, N-terminal; TBCC, N-terminal domain superfamily
FxaC_4g16920	34.355	37.732	34.961	14.635	16.619	15.683	-1.18941	down	4.10657e-06	7.6696e-05	HAD hydrolase, subfamily IA; Phosphoglycolate phosphatase-like, domain 2; HAD superfamily; HAD-like superfamily; Haloacid dehalogenase-like hydrolase
FxaC_4g16950	3.966	3.868	4.194	1.993	1.859	1.86	-1.07393	down	5.09973e-05	0.000703331	Leucine-rich repeat domain superfamily
FxaC_4g17000	10.691	9.309	11.215	4.541	3.971	4.385	-1.27501	down	1.09242e-06	2.33369e-05	DAHP synthetase, class II; Aldolase-type TIM barrel
FxaC_4g17110	37.703	38.783	39.968	19.514	18.602	18.414	-1.04263	down	4.91711e-05	0.000681114	Ribosomal protein S6e; Ribosomal protein S6, eukaryotic
FxaC_4g17180	9.776	9.477	10.012	3.901	4.316	4.45	-1.20791	down	3.43349e-06	6.51667e-05	Lanthionine synthetase C-like; Six-hairpin glycosidase-like superfamily; LanC-like protein, eukaryotic
FxaC_4g17220	409.241	434.538	407.47	187.407	159.713	145.15	-1.34584	down	2.47409e-07	6.088e-06	Histone H3/CENP-A; Histone H2A/H2B/H3; Histone-fold
FxaC_4g17250	11.325	13.996	13.639	2.066	1.732	1.407	-2.9033	down	5.13886e-24	1.09183e-21	_
FxaC_4g17410	1.274	0.993	1.076	0.284	0.418	0.438	-1.54961	down	5.94598e-08	1.69228e-06	Zinc finger, RING-type; Zinc finger, RING/FYVE/PHD-type
FxaC_4g17450	2.528	1.841	2.105	0.408	0.324	0.526	-2.36076	down	4.69583e-16	4.54734e-14	Multi antimicrobial extrusion protein
FxaC_4g17490	7.826	11.754	15.174	6.272	5.052	5.107	-1.08062	down	5.45655e-05	0.00074336	_
FxaC_4g17830	14.056	11.631	16.508	8.679	5.742	5.92	-1.05257	down	5.00728e-05	0.000692146	Mitochondrial carrier UCP-like; Mitochondrial substrate/solute carrier; Mitochondrial carrier domain superfamily
FxaC_4g17870	2.116	1.89	2.064	0.629	1.053	1.242	-1.05299	down	5.41816e-05	0.000739368	Type I phosphodiesterase/nucleotide pyrophosphatase/phosphate transferase; Alkaline-phosphatase-like, core domain superfamily; GPI ethanolamine phosphate transferase 2
FxaC_4g18000	1.206	1.668	1.288	0.524	0.313	0.283	-1.89096	down	5.15605e-09	1.82353e-07	HAD-superfamily phosphatase, subfamily IIIC; Magnesium-dependent phosphatase-1, eukaryotic/archaeal-type; HAD superfamily; HAD-like superfamily
FxaC_4g18080	3.885	3.181	2.932	0.886	0.757	1.207	-1.80959	down	5.60864e-11	2.79976e-09	Xanthine/uracil/vitamin C permease
FxaC_4g18100	11.759	10.57	9.669	3.862	4.857	5.674	-1.15245	down	7.6449e-06	0.000132904	Protein kinase domain; Serine-threonine/tyrosine-protein kinase, catalytic domain; U box domain; Protein kinase-like domain superfamily; Zinc finger, RING/FYVE/PHD-type
FxaC_4g18481	3.861	4.331	3.136	2.108	1.724	1.585	-1.06391	down	8.30428e-05	0.00106466	tRNA/rRNA methyltransferase, SpoU type; tRNA (guanine-N1-)-methyltransferase, N-terminal; Alpha/beta knot methyltransferases; 50S ribosomal protein L30e-like
FxaC_4g18510	1.141	1.293	0.893	0.297	0.324	0.36	-1.75879	down	5.71021e-10	2.40847e-08	Kinesin motor domain; Malectin domain; P-loop containing nucleoside triphosphate hydrolase; Kinesin motor domain superfamily
FxaC_4g18520	1.034	0.791	0.936	0.435	0.339	0.39	-1.24395	down	9.04721e-05	0.00114462	Zinc finger, Dof-type
FxaC_4g18880	2.023	1.655	1.546	0.262	0.232	0.168	-2.97456	down	4.35427e-16	4.22616e-14	_
FxaC_4g18971	0	0	0	0.449	1.136	0.73	9.5937	up	5.50478e-24	1.16667e-21	Harbinger transposase-derived protein
FxaC_4g19070	9.308	10.371	9.792	4	4.548	4.618	-1.1623	down	7.55412e-06	0.00013146	Uncharacterized protein At4g37920-like
FxaC_4g19100	36.707	42.285	46.164	14.692	11.06	8.916	-1.85196	down	9.75216e-12	5.50159e-10	_
FxaC_4g19120	16.658	16.549	16.631	7.41	6.736	6.758	-1.25335	down	1.7109e-06	3.48789e-05	Translation initiation factor IF2/IF5; Translation initiation factor IF2/IF5, N-terminal; Translation initiation factor IF2/IF5, zinc-binding
FxaC_4g19160	3.537	2.932	1.893	0.017	0.037	0.033	-6.5383	down	1.123e-54	2.08514e-51	_
FxaC_4g19201	2.177	2.206	2.868	1.232	0.892	0.971	-1.22744	down	4.41721e-06	8.16174e-05	Zinc finger, RING-type; von Willebrand factor, type A; Zinc finger, RING/FYVE/PHD-type; von Willebrand factor A-like domain superfamily
FxaC_4g19320	2.852	2.232	1.947	0.406	0.196	0.355	-2.87324	down	1.04387e-17	1.2247e-15	GroES-like superfamily; Oxidoreductase, N-terminal domain
FxaC_4g19650	14.541	13.673	16.387	2.47	1.651	1.701	-2.93684	down	2.06636e-24	4.59609e-22	Germin; Cupin 1; RmlC-like cupin domain superfamily; RmlC-like jelly roll fold
FxaC_4g19730	8.597	6.408	6.211	2.047	3.024	3.299	-1.34154	down	1.71105e-06	3.48789e-05	_
FxaC_4g19781	7.947	7.011	7.442	3.731	3.473	3.748	-1.0321	down	6.9147e-05	0.000912674	_
FxaC_4g19820	31.039	32.111	31.151	13.959	15.012	13.143	-1.16292	down	6.92227e-06	0.000122005	Homeobox domain; Leucine zipper, homeobox-associated; Homeobox-like domain superfamily
FxaC_4g19830	12.952	12.091	12.531	4.718	4.347	5.494	-1.36764	down	2.85011e-07	6.89019e-06	Armadillo-like helical; Armadillo-type fold; HEAT, type 2
FxaC_4g19950	4.667	4.482	1.946	0	0	0	-11.853	down	2.72277e-26	7.04711e-24	FAD/NAD(P)-binding domain superfamily; Squalene monooxygenase
FxaC_4g19960	0.989	1.34	0.89	0.143	0.179	0.175	-2.68796	down	1.86698e-17	2.13468e-15	Squalene epoxidase; FAD/NAD(P)-binding domain superfamily; Squalene monooxygenase; FAD-binding domain
FxaC_4g20010	1.609	1.471	1.532	0.169	0.479	0.786	-1.68327	down	2.48746e-08	7.69769e-07	AP2/ERF domain; DNA-binding domain superfamily; AP2/ERF domain superfamily
FxaC_4g20011	1.203	1.237	1.195	0.174	0.403	0.517	-1.72958	down	3.20642e-09	1.17943e-07	AP2/ERF domain; DNA-binding domain superfamily; AP2/ERF domain superfamily
FxaC_4g20060	1.912	1.387	1.197	0.117	0.248	0.225	-2.9235	down	3.18932e-17	3.52854e-15	Peroxiredoxin-like 2A/B/C; Thioredoxin-like superfamily
FxaC_4g20190	1.915	2.069	2.008	4.568	6.127	7.481	1.60044	up	1.38974e-06	2.89086e-05	_
FxaC_4g20200	0	0	0	5.071	3.316	3.245	11.9212	up	5.4865e-37	3.00389e-34	_
FxaC_4g20290	5.513	4.248	5.975	1.758	0.97	1.553	-1.87731	down	4.45778e-10	1.9181e-08	VQ; VQ motif-containing protein 29
FxaC_4g20720	1.732	2.303	2.075	0.694	1.119	0.84	-1.20263	down	8.12191e-06	0.000139972	Transcription factor GRAS; Protein short-root
FxaC_4g20770	2.325	3.273	2.536	1.267	0.244	0.884	-1.76267	down	8.71152e-07	1.89618e-05	_
FxaC_4g20800	1.249	0.603	0.711	0.214	0.209	0.189	-2.06086	down	1.30845e-10	6.16755e-09	SKP1/BTB/POZ domain superfamily; NPH3 domain; NPH3/RPT2-like family
FxaC_4g20810	10.621	11.916	14.782	6.358	5.705	6.238	-1.02787	down	0.000106829	0.00132429	Ribosomal protein L26/L24, eukaryotic/archaeal; KOW; Translation protein SH3-like domain superfamily; Ribosomal protein L2, domain 2
FxaC_4g20970	1.133	0.654	0.79	2.009	1.704	1.904	1.1232	up	0.000221415	0.00249457	PGG domain
FxaC_4g21170	9.089	8.554	8.189	2.775	3.071	3.194	-1.51445	down	1.1731e-08	3.8626e-07	Queuosine salvage protein family
FxaC_4g21240	2.071	2.452	1.811	0.327	0.433	0.562	-2.25781	down	5.08601e-15	4.38347e-13	Transcription factor GRAS
FxaC_4g21260	2.143	1.378	1.793	0.76	0.806	0.661	-1.25357	down	1.19254e-05	0.000196975	Plant peroxidase; Haem peroxidase; Haem peroxidase superfamily
FxaC_4g21350	11.247	10.618	9.832	2.273	1.607	2.303	-2.3574	down	1.9608e-14	1.56372e-12	_
FxaC_4g21440	2.882	3.356	2.349	0	0	0	-11.4835	down	3.22071e-66	1.37542e-62	_
FxaC_4g21640	17.564	18.894	20.699	6.171	7.656	4.807	-1.61684	down	5.66258e-09	1.99227e-07	Late embryogenesis abundant protein, LEA-18
FxaC_4g21670	67.929	64.375	73.05	19.554	15.762	16.217	-1.99448	down	1.27123e-13	9.18584e-12	Alpha/beta hydrolase fold-1; Alpha/Beta hydrolase fold
FxaC_4g21700	5.868	11.23	18.134	5.09	3.705	4.983	-1.35433	down	3.933e-07	9.26934e-06	_
FxaC_4g21790	4.14	4.797	5.614	1.112	0.792	0.797	-2.42825	down	1.43259e-17	1.66023e-15	Zinc finger C2H2-type; Zinc finger C2H2 superfamily
FxaC_4g21870	2.606	1.949	1.969	0.926	0.982	0.987	-1.17136	down	4.5705e-05	0.00063901	_
FxaC_4g21940	0.716	0.934	1.004	1.717	1.919	1.827	1.04069	up	0.000706942	0.00660331	Non-haem dioxygenase N-terminal domain; Isopenicillin N synthase-like; Oxoglutarate/iron-dependent dioxygenase
FxaC_4g22060	1.65	1.993	1.016	0.783	0.664	0.357	-1.36735	down	2.36502e-06	4.65971e-05	Cyclin, C-terminal domain; Cyclin, N-terminal; Cyclin-like superfamily
FxaC_4g22200	2.149	2.327	2.711	1.248	1.108	0.913	-1.13582	down	2.65944e-05	0.000400186	Homeobox-like domain superfamily; Myb domain
FxaC_4g22210	1.077	1.061	0.84	0.092	0.11	0.066	-3.45943	down	1.58158e-24	3.56422e-22	P-type ATPase; P-type ATPase, A domain superfamily; HAD superfamily; P-type ATPase, transmembrane domain superfamily; P-type ATPase, cytoplasmic domain N; P-type ATPase, subfamily IB; HAD-like superfamily
FxaC_4g22300	1.743	1.418	1.419	0.455	0.268	0.372	-2.06141	down	6.24618e-12	3.62129e-10	UDP-glucuronosyl/UDP-glucosyltransferase
FxaC_4g22510	2.358	2.94	2.147	0.91	0.79	0.953	-1.4876	down	7.02428e-06	0.000123625	Periodic tryptophan protein 1
FxaC_4g22520	124.699	115.44	133.5	22.598	24.814	19.55	-2.48018	down	1.67729e-19	2.364e-17	Dehydrin
FxaC_4g22571	2.067	1.674	1.893	0.615	0.957	0.804	-1.24457	down	4.41575e-06	8.16173e-05	NB-ARC; Powdery mildew resistance protein, RPW8 domain; P-loop containing nucleoside triphosphate hydrolase; Leucine-rich repeat domain superfamily
FxaC_4g22670	4.135	2.588	2.685	1.058	0.941	1.18	-1.56441	down	5.52198e-08	1.58752e-06	Cupredoxin; Multicopper oxidase, type 3
FxaC_4g22700	1.64	2.129	2.24	0.92	1.068	0.842	-1.08551	down	5.26769e-05	0.000722065	Nucleoporin p58/p45
FxaC_4g22720	0.936	0.715	0.661	2.206	1.476	1.336	1.11696	up	0.000264534	0.00288337	Alpha/beta hydrolase fold-1; Alpha/Beta hydrolase fold
FxaC_4g22790	1.369	1.862	2.143	0.419	0.222	0.704	-1.99598	down	2.91321e-07	7.03081e-06	Cysteine-rich secretory protein-related; CAP domain; CAP superfamily
FxaC_4g22890	1.165	0.363	0.241	0.123	0.065	0.059	-2.82538	down	4.12178e-07	9.67157e-06	SAP domain superfamily
FxaC_4g22910	4.271	4.415	4.383	1.468	1.457	1.572	-1.53848	down	1.49577e-08	4.83194e-07	Short-chain dehydrogenase/reductase SDR; NAD(P)-binding domain superfamily
FxaC_4g22930	1.93	1.522	1.662	0.015	0.031	0	-6.70637	down	1.04215e-49	1.34865e-46	B3 DNA binding domain; DNA-binding pseudobarrel domain superfamily
FxaC_4g23000	1.391	1.607	1.345	0.428	0.532	0.482	-1.58862	down	4.8664e-08	1.42003e-06	Pentatricopeptide repeat; Tetratricopeptide-like helical domain superfamily
FxaC_4g23040	2.931	4.229	4.521	0.116	2.401	2.871	-1.11591	down	2.04958e-05	0.000317938	Ubiquitin-conjugating enzyme E2; Ubiquitin-conjugating enzyme/RWD-like
FxaC_4g23050	13.724	12.783	12.964	6.247	5.225	5.884	-1.18522	down	6.25604e-06	0.000111739	Ubiquitin-conjugating enzyme E2; Ubiquitin-conjugating enzyme/RWD-like
FxaC_4g23270	2.421	1.708	2.318	0.972	0.998	0.843	-1.19565	down	8.33706e-06	0.000143361	Protein kinase domain; Leucine-rich repeat; Protein kinase-like domain superfamily; Leucine-rich repeat-containing N-terminal, plant-type; Leucine-rich repeat domain superfamily
FxaC_4g23350	3.555	2.714	2.63	1.342	1.226	1.784	-1.03146	down	0.000118156	0.00144665	Cyclin, C-terminal domain; Cyclin, N-terminal; Cyclin-like superfamily
FxaC_4g23380	0.884	0.938	1.022	0.174	0.185	0.061	-2.75071	down	1.2312e-16	1.28085e-14	Leucine-rich repeat; Leucine-rich repeat domain superfamily; F-box-like domain superfamily
FxaC_4g23480	2.171	1.86	1.932	0.057	0.061	0.192	-4.25253	down	1.49852e-29	4.96087e-27	Leucine-rich repeat domain superfamily
FxaC_4g23550	2.647	2.563	2.732	1.335	1.429	1.02	-1.06899	down	5.90022e-05	0.000794113	Glycosyl transferase, family 43; Nucleotide-diphospho-sugar transferases
FxaC_4g23620	1.316	1.5	1.967	0.602	0.571	0.426	-1.57895	down	1.97266e-07	4.94967e-06	IRX15/IRX15L/IGXM; Polysaccharide biosynthesis domain
FxaC_4g23650	2.033	2.07	1.877	0.796	0.92	0.845	-1.22247	down	5.94364e-06	0.000106739	Protein kinase domain; Leucine-rich repeat; Protein kinase-like domain superfamily; Leucine-rich repeat domain superfamily
FxaC_4g23830	1.599	1.38	1.467	0.338	0.609	0.703	-1.42839	down	1.20051e-07	3.17549e-06	Filament-like plant protein
FxaC_4g23990	0.91	1.143	1.41	0.475	0.227	0.485	-1.54231	down	1.15511e-07	3.06585e-06	Protein kinase domain; Protein kinase-like domain superfamily
FxaC_4g24000	1.846	1.859	1.698	0.619	0.896	0.884	-1.17033	down	1.74704e-05	0.000275663	PLC-like phosphodiesterase, TIM beta/alpha-barrel domain superfamily
FxaC_4g24030	1.208	1.284	1.154	0.35	0.142	0.176	-2.44312	down	1.22443e-14	1.00364e-12	Protein kinase domain; Protein kinase-like domain superfamily
FxaC_4g24110	16.595	20.687	19.477	8.073	7.986	9.092	-1.17414	down	9.16915e-06	0.00015641	Rapid ALkalinization Factor
FxaC_4g24140	1.438	1.187	1.117	0.292	0.266	0.281	-2.15307	down	1.05432e-09	4.24361e-08	Myc-type, basic helix-loop-helix (bHLH) domain; Helix-loop-helix DNA-binding domain superfamily
FxaC_4g24280	1.186	1.372	0.848	0.04	0	0	-6.30887	down	1.37235e-25	3.3975e-23	_
FxaC_4g24320	2.406	2.608	1.593	0.616	1.121	0.507	-1.55665	down	7.33588e-06	0.0001285	EF-hand domain; EF-hand domain pair
FxaC_4g24360	2.974	2.953	2.835	1.101	1.282	1.43	-1.19969	down	5.59488e-06	0.000101028	CTLH, C-terminal LisH motif; CTLH/CRA C-terminal to LisH motif domain
FxaC_4g24390	2.349	2.019	1.971	0.887	0.886	0.949	-1.21868	down	8.52975e-06	0.00014638	P-loop containing nucleoside triphosphate hydrolase
FxaC_4g24470	3.962	4.08	3.764	0.959	2.012	1.716	-1.33223	down	3.98255e-07	9.36546e-06	Domain of unknown function DUF547; Ternary complex factor MIP1, leucine-zipper
FxaC_4g24790	1.71	3.837	3.115	1.44	1.527	1.267	-1.03216	down	0.00141992	0.0118411	_
FxaC_4g24850	10.146	8.982	9.994	3.222	3.167	3.423	-1.5692	down	3.81369e-09	1.38022e-07	Multicopper oxidase, type 1; Cupredoxin; Multicopper oxidase, type 2
FxaC_4g24860	1.986	1.98	2.473	0.727	0.906	1.082	-1.24496	down	5.12542e-06	9.32611e-05	Zinc finger, Dof-type
FxaC_4g24890	4.687	3.853	4.321	1.573	1.244	1.101	-1.71405	down	1.06889e-09	4.27011e-08	Alpha/beta hydrolase fold-1; Alpha/Beta hydrolase fold
FxaC_4g24920	1.021	0.931	0.715	0.246	0.339	0.495	-1.30181	down	3.07588e-05	0.00045531	Alpha/beta hydrolase fold-1; Alpha/Beta hydrolase fold
FxaC_4g25270	1.422	1.418	1.45	0.608	0.585	0.401	-1.42662	down	8.1889e-07	1.79846e-05	_
FxaC_4g25340	27.027	46.456	35.091	17.067	13.893	11.139	-1.36676	down	2.42929e-07	5.99503e-06	_
FxaC_4g25370	0.947	1.059	1.217	0.411	0.346	0.36	-1.52625	down	9.25769e-08	2.51979e-06	BTB/POZ domain; SKP1/BTB/POZ domain superfamily; NPH3 domain; NPH3/RPT2-like family
FxaC_4g25390	3.882	3.758	2.269	5.961	8.259	13.476	1.48259	up	1.12764e-06	2.39942e-05	_
FxaC_4g25540	1.436	3.66	2.888	0.134	0.19	0.172	-4.00054	down	3.46464e-26	8.91322e-24	Pentatricopeptide repeat; Tetratricopeptide-like helical domain superfamily; Pentatricopeptide repeat-containing protein At5g66631-like
FxaC_4g25730	2.947	2.811	3.44	1.451	1.581	1.497	-1.02164	down	8.80186e-05	0.00111905	Protein of unknown function DUF677
FxaC_4g25810	16.442	16.456	16.658	7.351	6.476	7.429	-1.22107	down	2.65635e-06	5.17876e-05	BES1/BZR1 plant transcription factor, N-terminal; BZR family
FxaC_4g25860	1.508	1.103	0.999	0.367	0.299	0.244	-1.98451	down	1.30083e-09	5.12952e-08	Class I-like SAM-dependent O-methyltransferase; S-adenosyl-L-methionine-dependent methyltransferase
FxaC_4g26180	1.111	0.665	0.854	0.262	0.576	0.449	-1.02934	down	0.000400016	0.00409279	Protein of unknown function DUF620
FxaC_4g26220	46.185	62.255	57.674	27.386	23.417	21.451	-1.20099	down	3.62718e-06	6.85492e-05	_
FxaC_4g26300	1.889	1.579	1.511	0.208	0.156	0.247	-3.02041	down	1.92896e-22	3.59726e-20	SNF2-related domain; Helicase, C-terminal; Helicase superfamily 1/2, ATP-binding domain; P-loop containing nucleoside triphosphate hydrolase; SNF2-like, N-terminal domain superfamily
FxaC_4g26310	1.949	1.744	1.445	0.533	0.818	0.673	-1.3427	down	1.18717e-06	2.51296e-05	Cytochrome P450; Cytochrome P450, E-class, group I; Cytochrome P450 superfamily
FxaC_4g26350	6.047	5.371	5.952	2.949	2.597	3.072	-1.01092	down	0.000127308	0.00154739	_
FxaC_4g26540	3.258	2.802	2.885	0.814	1.409	1.284	-1.35009	down	3.20346e-07	7.66632e-06	NOL6/Upt22; Nrap protein domain 1; Nrap protein, domain 2; Nrap protein, domain 3; Nrap protein, domain 4; Nrap protein, domain 5; Nrap protein, domain 6; Nucleotidyltransferase superfamily
FxaC_4g26650	12.033	12.362	11.975	3.617	4.065	3.438	-1.70932	down	1.62161e-10	7.49884e-09	Alpha/beta hydrolase fold-1; Alpha/Beta hydrolase fold
FxaC_4g26960	3.985	2.924	3.617	1.602	1.439	1.9	-1.09062	down	4.35533e-05	0.000613141	WD40 repeat; WD40/YVTN repeat-like-containing domain superfamily; WD40-repeat-containing domain; WD40-repeat-containing domain superfamily; Periodic tryptophan protein 1
FxaC_4g26970	5.606	7.287	6.232	0.169	1.609	1.214	-2.67506	down	3.84388e-17	4.20371e-15	Ribosomal protein L7/L12; Ribosomal protein L7/L12, C-terminal; Ribosomal protein L7/L12, C-terminal/adaptor protein ClpS-like
FxaC_4g27140	5.1	8.791	9.591	2.757	2.53	1.934	-1.70087	down	4.2961e-10	1.8532e-08	Ribosomal protein L7/L12; Ribosomal protein L7/L12, C-terminal; Ribosomal protein L7/L12, C-terminal/adaptor protein ClpS-like; Ribosomal protein L7/L12, oligomerisation domain superfamily
FxaC_4g27170	12.31	10.986	11.082	3.865	4.543	5.829	-1.27166	down	9.0212e-07	1.96158e-05	D-galactoside/L-rhamnose binding SUEL lectin domain; Glycoside hydrolase, family 35; Galactose-binding-like domain superfamily; Glycoside hydrolase superfamily; Glycoside hydrolase 35, catalytic domain; Beta-galactosidase, beta-sandwich domain; D-galactoside/L-rhamnose binding SUEL lectin domain superfamily
FxaC_4g27280	27.73	20.904	25.71	9.103	7.866	8.966	-1.51921	down	8.62057e-09	2.92179e-07	Aldehyde dehydrogenase NAD(P)-dependent; Aldehyde dehydrogenase domain; Aldehyde/histidinol dehydrogenase; Aldehyde dehydrogenase, N-terminal; Aldehyde dehydrogenase, C-terminal
FxaC_4g27330	3.079	3.2	3.113	0.791	0.955	0.865	-1.84563	down	1.35492e-10	6.3585e-09	Leucine-rich repeat; Leucine-rich repeat domain superfamily
FxaC_4g27360	6.488	4.885	6.922	3.086	3.172	2.615	-1.0437	down	6.29829e-05	0.000841194	Zinc finger, GATA-type; Zinc finger, NHR/GATA-type; Transcription factor, GATA, plant
FxaC_4g27580	2.527	2.452	2.449	0.83	0.749	0.899	-1.58263	down	4.692e-09	1.67467e-07	Kinesin motor domain; NPK1-activating kinesin-like protein, C-terminal; P-loop containing nucleoside triphosphate hydrolase; Kinesin motor domain superfamily
FxaC_4g27920	25.013	27.092	29.087	7.961	7.16	11.125	-1.62913	down	1.83406e-09	7.01203e-08	_
FxaC_4g28010	1.825	1.701	1.773	0.773	0.983	0.882	-1.00545	down	0.000133865	0.00161059	Armadillo; Armadillo-like helical; Armadillo-type fold; Adaptor protein Cbl, N-terminal domain superfamily
FxaC_4g28300	9.514	8.737	9.698	3.795	4.361	4.351	-1.15987	down	6.9238e-06	0.000122007	Signal transduction response regulator, receiver domain; Histidine kinase/HSP90-like ATPase; Signal transduction histidine kinase, dimerisation/phosphoacceptor domain; Signal transduction histidine kinase-related protein, C-terminal; Histidine kinase domain; CheY-like superfamily; Signal transduction histidine kinase, dimerisation/phosphoacceptor domain superfamily; Histidine kinase/HSP90-like AT…
FxaC_4g28350	2.648	2.295	2.011	0.385	0.607	0.751	-1.99441	down	1.08181e-12	6.9641e-11	Domain of unknown function DUF632; Domain of unknown function DUF630
FxaC_4g28430	4.524	3.603	4.254	1.037	1.243	1.103	-1.87082	down	2.48508e-11	1.31589e-09	GDSL lipase/esterase; SGNH hydrolase superfamily
FxaC_4g28450	15.185	17.691	17.815	8.23	8.491	7.673	-1.05511	down	3.97734e-05	0.00056874	Elongation factor EFG, domain V-like; Translational (tr)-type GTP-binding domain; Translation elongation factor EFTu-like, domain 2; Small GTP-binding protein domain; Elongation factor 4; Translation protein, beta-barrel domain superfamily; GTP-binding protein LepA, C-terminal; P-loop containing nucleoside triphosphate hydrolase; EF-G domain III/V-like; LepA, C-terminal domain superfamily
FxaC_4g28520	3.109	2.241	2.319	0.616	1.073	1.838	-1.11993	down	3.41709e-05	0.000498304	_
FxaC_4g28570	5.906	6.722	7.049	3.821	1.758	2.589	-1.26815	down	2.60649e-06	5.08735e-05	Plant peroxidase; Haem peroxidase; Haem peroxidase superfamily
FxaC_4g28670	14.14	14.193	12.364	4.356	4.291	4.212	-1.66191	down	4.34571e-10	1.87366e-08	PLAC8 motif-containing protein
FxaC_4g28700	5.807	6.158	6.159	0.09	0.164	0.211	-5.27549	down	2.02484e-55	4.02194e-52	Domain of unknown function DUF632; Domain of unknown function DUF630
FxaC_4g28860	4.26	4.032	3.35	0.841	1.456	1.574	-1.58781	down	3.84221e-09	1.38995e-07	Phospholipase D/Transphosphatidylase; Phospholipase D family; Phospholipase D, C-terminal; Phospholipase D-like domain
FxaC_4g29000	18.2	18.454	17.181	8.509	7.462	8.151	-1.1581	down	8.03834e-06	0.000138715	CRAL-TRIO lipid binding domain; Domain of unknown function DUF1990; CRAL-TRIO lipid binding domain superfamily
FxaC_4g29070	9.278	10.834	10.977	4.275	4.624	4.104	-1.25737	down	1.32887e-06	2.77302e-05	Domain unknown function DUF295
FxaC_4g29250	36.786	36.631	39.625	4.973	3.932	4.242	-3.10376	down	8.80335e-28	2.51472e-25	Glycoside hydrolase, family 19, catalytic; Chitin-binding, type 1; Lysozyme-like domain superfamily; Endochitinase-like superfamily
FxaC_4g29500	2.292	2.802	2.931	0.264	0.364	0.343	-3.04305	down	4.37971e-24	9.37532e-22	Decaprenyl diphosphate synthase-like; Decaprenyl diphosphate synthase-like superfamily
FxaC_4g29530	2.555	2.313	2.005	1.032	0.87	0.967	-1.25951	down	3.37471e-06	6.4224e-05	Rab protein geranylgeranyltransferase component A; GDP dissociation inhibitor; FAD/NAD(P)-binding domain superfamily
FxaC_4g29560	1.042	0.898	0.816	0.09	0.137	0.115	-2.99948	down	6.91117e-21	1.12222e-18	WD40/YVTN repeat-like-containing domain superfamily; WD40-repeat-containing domain; WD40-repeat-containing domain superfamily
FxaC_4g29690	9.235	11.22	10.073	4.925	4.468	4.829	-1.10185	down	2.23242e-05	0.000342567	Homeobox domain; Homeobox-like domain superfamily
FxaC_4g29770	6.121	5.891	5.645	2.522	2.675	3.311	-1.05308	down	4.31462e-05	0.000607912	Ionotropic glutamate receptor; Solute-binding protein family 3/N-terminal domain of MltF; Receptor, ligand binding region; Ionotropic glutamate receptor, plant; Periplasmic binding protein-like I
FxaC_4g29790	3.741	3.441	2.978	0.743	1.224	1.681	-1.47696	down	2.66353e-08	8.18325e-07	Ribonuclease II/R; PIN domain; Nucleic acid-binding, OB-fold; PIN-like domain superfamily; Exosome complex exonuclease RRP44, S1 domain; Rrp44-like cold shock domain; Dis3-like cold-shock domain 2
FxaC_4g29800	33.045	32.9	41.079	7.882	7.108	7.742	-2.23499	down	1.98115e-16	2.00965e-14	Membrane transport protein
FxaC_4g29930	2.61	2.436	2.271	1.277	1.111	1.177	-1.03673	down	9.83634e-05	0.00123223	Leucine-rich repeat; Leucine-rich repeat domain superfamily
FxaC_4g30150	10.357	8.472	8.316	3.796	4.447	4.975	-1.03801	down	4.98557e-05	0.000689479	FERM domain; MyTH4 domain; Kinesin motor domain; PH-like domain superfamily; FERM/acyl-CoA-binding protein superfamily; FERM central domain; P-loop containing nucleoside triphosphate hydrolase; FERM superfamily, second domain; Kinesin motor domain superfamily; MyTH4 domain superfamily
FxaC_4g30250	5.283	4.554	4.329	0	0	0	-12.2055	down	1.03945e-43	9.15267e-41	_
FxaC_4g30280	9.019	8.879	8.975	3.541	3.799	3.877	-1.26025	down	1.38605e-06	2.88459e-05	ARID DNA-binding domain; Alpha crystallin/Hsp20 domain; HSP20-like chaperone; ARID DNA-binding domain superfamily
FxaC_4g30350	1.451	1.138	1.299	0.152	0.197	0.186	-2.85446	down	2.95388e-21	4.98605e-19	Saccharopine dehydrogenase, NADP binding domain; LOR/SDH bifunctional enzyme, conserved domain; Alanine dehydrogenase/pyridine nucleotide transhydrogenase, N-terminal; Saccharopine dehydrogenase, C-terminal; NAD(P)-binding domain superfamily; LOR/SDH bifunctional enzyme, conserved domain superfamily
FxaC_4g30400	9.703	6.666	10.508	1.8	2.648	1.511	-2.17266	down	2.82446e-15	2.52608e-13	Pectinesterase, catalytic; Pectinesterase inhibitor domain; Pectin lyase fold/virulence factor; Invertase/pectin methylesterase inhibitor domain superfamily
FxaC_4g30410	4.724	3.909	3.994	1.481	1.122	1.564	-1.59874	down	6.37443e-09	2.22405e-07	DNA repair Rad51/transcription factor NusA, alpha-helical; DNA recombination/repair protein Rad51; DNA recombination and repair protein Rad51-like, C-terminal; DNA recombination and repair protein, RecA-like; DNA recombination and repair protein RecA, monomer-monomer interface; DNA recombination and repair protein RecA-like, ATP-binding domain; P-loop containing nucleoside triphosphate hydrolase
FxaC_4g30730	0.516	1.087	0.76	0.048	0	0	-5.53581	down	2.37094e-17	2.66804e-15	AP2/ERF domain; DNA-binding domain superfamily; AP2/ERF domain superfamily
FxaC_4g30940	7.448	6.255	7.456	2.552	2.806	2.81	-1.37289	down	1.72999e-07	4.40731e-06	Sucrose synthase; Glycosyl transferase, family 1; Sucrose synthase, plant/cyanobacteria
FxaC_4g31120	1.278	0.894	0.945	0.098	0.097	0.202	-2.96347	down	1.50849e-22	2.86315e-20	PB1 domain; B3 DNA binding domain; Auxin response factor; DNA-binding pseudobarrel domain superfamily; AUX/IAA domain
FxaC_4g31170	3.636	4.32	4.56	0.586	0.322	0.417	-3.23679	down	5.39758e-26	1.36799e-23	Zf-FLZ domain
FxaC_4g31250	4.6	2.788	2.568	0	0.161	0	-5.92423	down	4.3279e-31	1.54021e-28	_
FxaC_4g31260	5.179	3.171	3.189	0	0.081	0	-7.10229	down	4.2062e-36	2.17731e-33	GDSL lipase/esterase; SGNH hydrolase superfamily
FxaC_4g31280	4.469	3.933	4.265	1.473	1.818	1.902	-1.28594	down	1.16916e-06	2.48097e-05	Hydroxymethylglutaryl-CoA reductase, class I/II; Hydroxymethylglutaryl-CoA reductase, eukaryotic/archaeal type; Hydroxymethylglutaryl-CoA reductase, class I/II, NAD/NADP-binding domain superfamily; Hydroxymethylglutaryl-CoA reductase, class I/II, substrate-binding domain superfamily; Hydroxymethylglutaryl-CoA reductase, class I/II, catalytic domain superfamily; Hydroxymethylglutaryl-CoA reductase…
FxaC_4g31320	13.063	13.162	14.344	6.44	6.024	6.657	-1.0851	down	2.67428e-05	0.000402136	Tify domain; CO/COL/TOC1, conserved site; TIFY/JAZ family
FxaC_4g31431	1.618	0.71	0.986	0.163	0.231	0.732	-1.55483	down	1.45302e-05	0.000233806	RNA recognition motif domain; Nucleotide-binding alpha-beta plait domain superfamily; RNA-binding domain superfamily
FxaC_4g31440	14.718	11.868	11.01	4.59	4.705	6.352	-1.26453	down	1.75906e-06	3.57381e-05	_
FxaC_4g31450	13.16	12.145	11.138	4	5.398	5.301	-1.30975	down	5.31439e-07	1.21519e-05	Six-bladed beta-propeller, TolB-like
FxaC_4g31510	2.173	2.046	2.262	0.034	0.012	0.033	-6.30512	down	9.78439e-56	2.03828e-52	Sodium/calcium exchanger membrane region
FxaC_4g31540	5.168	6.174	5.315	2.115	2.339	2.368	-1.28749	down	8.53144e-07	1.86125e-05	Peptidase S8/S53 domain; PA domain; Peptidase S8, subtilisin-related; Peptidase S8/S53 domain superfamily; Subtilisin-like protease, fibronectin type-III domain
FxaC_4g31690	14.131	14.602	14.918	5.795	6.865	5.681	-1.25081	down	1.61306e-06	3.30948e-05	_
FxaC_4g31711	3.747	5.205	5.761	1.39	1.155	1.659	-1.80652	down	1.73949e-10	8.01359e-09	_
FxaC_4g31720	5.459	5.306	4.314	1.699	2.212	1.91	-1.37275	down	3.08171e-07	7.39982e-06	GNAT domain; Acyl-CoA N-acyltransferase
FxaC_4g31810	54.289	54.37	41.985	18.388	19.918	17.884	-1.42271	down	5.4671e-08	1.57488e-06	Germin; Cupin 1; RmlC-like cupin domain superfamily; RmlC-like jelly roll fold
FxaC_4g32070	47.691	43.777	45.452	20.394	17.266	19.523	-1.25963	down	1.30622e-06	2.73444e-05	Ribosomal protein S3, C-terminal; K Homology domain, type 2; Ribosomal protein S3, eukaryotic/archaeal; K homology domain superfamily, prokaryotic type; K homology domain-like, alpha/beta; Ribosomal protein S3, C-terminal domain superfamily
FxaC_4g32190	7.746	7.982	7.428	3.14	3.185	2.795	-1.34399	down	3.17366e-07	7.59925e-06	Lecithin:cholesterol/phospholipid:diacylglycerol acyltransferase; Alpha/Beta hydrolase fold
FxaC_4g32200	8.83	9.972	10.145	1.254	1.71	1.118	-2.82516	down	9.54806e-20	1.37988e-17	_
FxaC_4g32271	2.144	1.635	1.861	0.675	0.837	0.794	-1.28919	down	1.32636e-06	2.76846e-05	_
FxaC_4g32270	2.187	1.668	1.898	0.689	0.853	0.81	-1.28934	down	1.32636e-06	2.76846e-05	NT-type C2 domain; Protein PLASTID MOVEMENT IMPAIRED 1-like
FxaC_4g32300	7.126	7.748	7.444	3.186	3.346	3.326	-1.1786	down	6.20763e-06	0.000110944	Pyridoxal-phosphate dependent enzyme; Threonine synthase-like; Tryptophan synthase beta subunit-like PLP-dependent enzyme
FxaC_4g32410	3.093	2.589	2.847	1.266	1.216	1.261	-1.18753	down	8.38922e-06	0.0001442	PPM-type phosphatase domain; PPM-type phosphatase domain superfamily
FxaC_4g32441	2.988	3.053	3.24	0.308	0.209	0.296	-3.50811	down	3.67164e-30	1.25439e-27	Harbinger transposase-derived nuclease domain
FxaC_4g32590	1.649	1.121	1.32	0.183	0.21	0.293	-2.57058	down	1.30806e-16	1.35586e-14	IQ domain-containing protein IQM
FxaC_4g32720	2.446	2.885	2.509	1.218	1.292	1.002	-1.15788	down	3.38859e-05	0.000494824	_
FxaC_4g32740	1.132	1.059	1.063	0.058	0.082	0.075	-3.90114	down	1.76829e-30	6.11463e-28	Heat shock factor (HSF)-type, DNA-binding; Heat shock transcription factor family; Winged helix-like DNA-binding domain superfamily; Winged helix DNA-binding domain superfamily
FxaC_4g32840	8.399	10.949	11.828	3.493	3.614	2.413	-1.71109	down	4.43026e-10	1.90722e-08	Nucleosome assembly protein (NAP); NAP-like superfamily
FxaC_4g32861	1.212	0.697	0.834	0.549	0.125	0.264	-1.54506	down	1.5644e-05	0.000249611	Serine aminopeptidase, S33; Alpha/Beta hydrolase fold
FxaC_4g32940	1.19	0.971	1.021	2.003	2.463	2.535	1.13689	up	0.000160894	0.00188429	Serine aminopeptidase, S33; Alpha/Beta hydrolase fold
FxaC_4g33020	4.469	3.93	3.978	1.497	1.202	1.165	-1.67872	down	5.87585e-09	2.06273e-07	Protein of unknown function DUF761, plant; Domain of unknown function DUF4408
FxaC_4g33050	15.99	14.27	13.331	5.689	5.797	6.791	-1.25386	down	1.43379e-06	2.96588e-05	WD40 repeat; WD40/YVTN repeat-like-containing domain superfamily; WD40-repeat-containing domain; Histone-binding protein RBBP4, N-terminal; WD40-repeat-containing domain superfamily
FxaC_4g33080	1.16	0.766	0.862	0.119	0.252	0.215	-2.24444	down	3.55896e-13	2.45339e-11	_
FxaC_4g33090	6.663	5.846	6.529	1.963	2.651	1.909	-1.54484	down	4.63211e-09	1.65606e-07	Glycoside hydrolase, family 35; Galactose-binding-like domain superfamily; Glycoside hydrolase superfamily; Glycoside hydrolase 35, catalytic domain; Beta-galactosidase, beta-sandwich domain
FxaC_4g33091	19.874	17.144	19.459	6.331	8.099	5.945	-1.47073	down	2.23488e-08	6.98695e-07	Glycoside hydrolase, family 35; Galactose-binding-like domain superfamily; Glycoside hydrolase superfamily; Glycoside hydrolase 35, catalytic domain; Beta-galactosidase, beta-sandwich domain
FxaC_4g33130	24.217	21.58	17.641	6.484	9.893	10.683	-1.22909	down	1.82934e-06	3.69987e-05	_
FxaC_4g33200	3.148	3.535	2.94	1.032	0.828	1.152	-1.67478	down	3.92914e-09	1.41779e-07	Thioredoxin domain; Thioredoxin-like superfamily
FxaC_4g33230	5.532	3.448	2.748	0	0	0	-11.9331	down	4.31943e-47	4.9855e-44	_
FxaC_4g33251	1.858	3.017	3.291	1.274	0.733	0.524	-1.68874	down	1.27961e-08	4.17627e-07	Cytidine and deoxycytidylate deaminase domain; Cytidine deaminase, homodimeric; Cytidine/deoxycytidylate deaminase, zinc-binding domain; Cytidine deaminase-like
FxaC_4g33260	3.196	3.263	3.629	1.666	1.518	1.702	-1.04546	down	9.09405e-05	0.00114969	Methyltransferase type 11; S-adenosyl-L-methionine-dependent methyltransferase
FxaC_4g33270	8.557	8.223	10.02	2.292	2.084	1.729	-2.13362	down	2.92262e-14	2.28384e-12	Tetraspanin; Tetraspanin/Peripherin
FxaC_4g33350	24.872	24.609	22.628	10.207	9.246	9.503	-1.31623	down	4.69912e-07	1.09005e-05	SANT/Myb domain; Zinc finger, CCHC-type; Myb domain, plants; Homeobox-like domain superfamily
FxaC_4g33390	4.589	5.898	6.123	2.333	2.808	2.761	-1.07148	down	3.43684e-05	0.000500872	Pentatricopeptide repeat; Tetratricopeptide-like helical domain superfamily; DYW domain
FxaC_4g33430	4.531	3.87	4.155	1.546	2.137	1.728	-1.21395	down	5.42626e-06	9.83788e-05	NDRG; Alpha/Beta hydrolase fold
FxaC_4g33550	4.883	5.493	5.804	3.136	2.096	2.403	-1.08321	down	4.89978e-05	0.000679595	Saposin B type domain
FxaC_4g33580	0.506	0.536	0.513	1.105	1.158	1.137	1.12711	up	0.000200329	0.0022829	Peptidase M24; Creatinase/aminopeptidase-like
FxaC_4g33660	6.455	5.508	5.441	1.683	2.168	2.096	-1.54871	down	4.71934e-09	1.68232e-07	Vacuolar protein sorting-associated protein Ist1; Vacuolar protein sorting-associated protein IST1-like
FxaC_4g33691	6.508	5.949	6.214	2.489	2.639	3.069	-1.18734	down	6.94613e-06	0.000122375	Class I-like SAM-dependent O-methyltransferase; S-adenosyl-L-methionine-dependent methyltransferase
FxaC_4g33710	1.766	2.335	1.982	0.829	0.813	0.751	-1.34487	down	1.05856e-06	2.26768e-05	Deoxyhypusine synthase; DHS-like NAD/FAD-binding domain superfamily; Deoxyhypusine synthase superfamily
FxaC_4g33720	15.148	15.191	14.106	8.324	6.176	6.379	-1.08986	down	3.23762e-05	0.000475602	Ribosomal protein L28e; Ribosomal L28e/Mak16
FxaC_4g33740	2.756	2.491	2.365	0.904	1.106	1.193	-1.24807	down	2.3941e-06	4.71267e-05	Peptidase M16, C-terminal; Metalloenzyme, LuxS/M16 peptidase-like; Peptidase M16, N-terminal
FxaC_4g33790	0.871	0.979	1.068	0.296	0.414	0.18	-1.70973	down	1.3808e-08	4.48937e-07	Arabinogalactan protein 16/20/22/41
FxaC_4g33791	1.522	1.653	1.859	0.541	0.755	0.328	-1.63035	down	6.17163e-08	1.75241e-06	Meiotic nuclear division protein 1; Mnd1, HTH domain; Leucine zipper with capping helix domain
FxaC_4g33910	8.981	7.845	8.276	3.573	3.752	3.448	-1.22015	down	3.30986e-06	6.31165e-05	Tyrosine specific protein phosphatases domain; Dual specificity protein phosphatase domain; Protein-tyrosine phosphatase-like
FxaC_4g33920	1.453	1.164	1.735	0.622	0.383	0.751	-1.30792	down	5.26903e-06	9.56703e-05	Leucine-rich repeat; Leucine-rich repeat-containing N-terminal, plant-type; Leucine-rich repeat domain superfamily
FxaC_4g34020	9.868	9.765	10.121	3.034	2.51	2.7	-1.85129	down	6.96648e-12	4.00564e-10	Protein kinase domain; Protein kinase-like domain superfamily
FxaC_4g34030	10.524	8.939	9.502	4.289	4.781	4.921	-1.04965	down	4.57975e-05	0.000640198	Arginine-tRNA ligase; Arginyl tRNA synthetase N-terminal domain; DALR anticodon binding; Aminoacyl-tRNA synthetase, class Ia, anticodon-binding; Rossmann-like alpha/beta/alpha sandwich fold; Arginyl-tRNA synthetase, catalytic core domain; Arginyl tRNA synthetase N-terminal domain superfamily
FxaC_4g34080	3.708	3.613	3.995	1.871	1.801	1.63	-1.09332	down	3.4748e-05	0.000505598	IQ motif, EF-hand binding site; Domain of unknown function DUF4005
FxaC_4g34100	1.035	1.28	1.256	0.242	0.222	0.17	-2.48817	down	3.30385e-15	2.93027e-13	Multi antimicrobial extrusion protein
FxaC_4g34180	2.945	3.291	3.379	1.154	0.657	0.903	-1.82372	down	1.18703e-10	5.61693e-09	_
FxaC_4g34210	3.277	2.531	2.934	1.088	1.319	1.119	-1.3092	down	5.00834e-06	9.13058e-05	Cytochrome b5-like heme/steroid binding domain; Cytochrome b5-like heme/steroid binding domain superfamily
FxaC_4g34230	2.302	2.649	2.36	1.044	1.403	0.966	-1.09835	down	4.98181e-05	0.000689071	Senescence/spartin-associated
FxaC_4g34270	19.412	19.837	20.569	8.739	8.895	8.952	-1.16982	down	5.90935e-06	0.000106225	Signal transduction histidine kinase, phosphotransfer (Hpt) domain; HPT domain superfamily
FxaC_4g34390	2.281	1.771	1.828	0.677	0.764	0.87	-1.34616	down	6.99276e-07	1.56473e-05	Tetratricopeptide repeat 1; Tetratricopeptide-like helical domain superfamily; Tetratricopeptide repeat-containing domain; Tetratricopeptide repeat 2
FxaC_4g34430	12.828	14.12	13.025	6.254	6.674	5.766	-1.09633	down	2.13856e-05	0.000330003	SKI-interacting protein SKIP, SNW domain; SKI-interacting protein, SKIP
FxaC_4g34490	4.203	4.155	3.115	0.708	0.974	1.2	-1.99198	down	6.87039e-13	4.55242e-11	Alpha/Beta hydrolase fold
FxaC_4g34530	2.457	2.431	2.815	0.755	0.871	1.371	-1.36102	down	5.11083e-07	1.17281e-05	Sugar/inositol transporter; Major facilitator, sugar transporter-like; Major facilitator superfamily domain; MFS transporter superfamily
FxaC_4g34691	0.357	0.624	0.414	2.896	1.436	2.094	2.20123	up	3.25036e-11	1.69072e-09	_
FxaC_4g34870	3.417	2.373	2.707	0.308	0.654	0.345	-2.6979	down	6.18196e-16	5.91936e-14	F-box associated interaction domain
FxaC_4g34880	10.625	8.476	8.578	1.108	1.626	1.881	-2.58361	down	2.23349e-17	2.52669e-15	DVL
FxaC_4g34930	4.159	2.249	2.967	0.493	0.654	0.805	-2.26211	down	1.32757e-14	1.08402e-12	Alpha/beta hydrolase fold-1; Alpha/Beta hydrolase fold
FxaC_4g34941	16.116	14.314	12.187	3.882	4.538	5.13	-1.65292	down	4.21227e-10	1.81796e-08	MIP18 family-like; Gamma-butyrobetaine hydroxylase-like, N-terminal; P-loop containing nucleoside triphosphate hydrolase; Flagellum site-determining protein YlxH/ Fe-S cluster assembling factor NBP35; Fe-S cluster assembly domain superfamily; GBBH-like, N-terminal domain superfamily; Iron-sulfur protein NUBPL-like
FxaC_4g34940	25.136	22.184	18.908	6.073	7.109	8.036	-1.64201	down	5.39731e-10	2.29006e-08	MIP18 family-like; Gamma-butyrobetaine hydroxylase-like, N-terminal; P-loop containing nucleoside triphosphate hydrolase; Flagellum site-determining protein YlxH/ Fe-S cluster assembling factor NBP35; Fe-S cluster assembly domain superfamily; GBBH-like, N-terminal domain superfamily; Iron-sulfur protein NUBPL-like
FxaC_4g34942	6.064	5.963	6.363	3.055	2.76	2.675	-1.11481	down	1.98335e-05	0.000308785	Fibronectin type III; Immunoglobulin-like fold; Oberon, PHD finger domain; Fibronectin type III superfamily
FxaC_4g34960	2.957	2.487	2.981	1.041	0.749	1.106	-1.53963	down	2.97684e-08	9.0611e-07	Heavy metal-associated domain, HMA; Heavy metal-associated domain superfamily
FxaC_4g35080	6.793	6.502	7.82	1.862	1.303	1.622	-2.14038	down	1.3239e-14	1.08206e-12	Leucine-rich repeat domain superfamily
FxaC_4g35190	10.772	11.568	12.278	5.974	5.596	5.023	-1.06081	down	5.71207e-05	0.000772563	Cro/C1-type helix-turn-helix domain; Lambda repressor-like, DNA-binding domain superfamily; Multiprotein bridging factor 1, N-terminal
FxaC_4g35181	2.906	2.58	2.649	7.558	7.34	6.436	1.39061	up	8.4386e-07	1.84288e-05	Aldehyde dehydrogenase domain; Aldehyde/histidinol dehydrogenase; Aldehyde dehydrogenase, N-terminal; Aldehyde dehydrogenase, C-terminal
FxaC_4g35230	10.371	10.631	10.877	2.171	1.63	1.499	-2.58786	down	7.85397e-20	1.1526e-17	Arabinogalactan protein 16/20/22/41
FxaC_4g35290	15.619	19.632	17.901	9.115	6.773	7.385	-1.19136	down	5.19219e-06	9.44156e-05	Adenylate kinase/UMP-CMP kinase; P-loop containing nucleoside triphosphate hydrolase
FxaC_4g35320	1.915	0.955	1.178	2.994	5.007	3.538	1.51054	up	1.18308e-05	0.000195602	_
FxaC_4g35470	2.953	2.592	3.302	0.595	0.6	0.6	-2.29928	down	1.02631e-15	9.6222e-14	_
FxaC_4g35471	3.005	2.638	3.361	0.606	0.611	0.611	-2.29841	down	1.02631e-15	9.6222e-14	Sugar/inositol transporter; Major facilitator, sugar transporter-like; Major facilitator superfamily domain; MFS transporter superfamily
FxaC_4g35490	11.194	12.507	12.188	5.968	5.873	5.399	-1.05765	down	4.22882e-05	0.000597203	_
FxaC_4g35621	7.438	9.724	8.878	3.75	3.514	3.391	-1.28896	down	9.34858e-07	2.02658e-05	Peptidase S26A, signal peptidase I; LexA/Signal peptidase-like superfamily
FxaC_4g35640	10.681	10.495	9.764	3.42	3.266	3.591	-1.58977	down	2.46525e-09	9.25536e-08	Late embryogenesis abundant protein, LEA_2 subgroup
FxaC_4g35700	15.711	16.472	12.774	1.857	2.282	2.283	-2.80687	down	4.44015e-23	8.77865e-21	ABI family
FxaC_4g35701	7.604	9.502	8.985	3.108	3.986	3.915	-1.24464	down	1.62994e-06	3.3385e-05	Pentatricopeptide repeat; Tetratricopeptide-like helical domain superfamily; Protein-only RNase P, C-terminal; Pentacotripeptide-repeat region of PRORP
FxaC_4g35800	4.716	5.204	4.741	1.821	1.906	1.816	-1.40276	down	1.19076e-07	3.15362e-06	Protein phosphatase 2A, regulatory B subunit, B56; Armadillo-like helical; Armadillo-type fold
FxaC_4g35820	17.371	12.571	14.039	3.751	4.268	4.751	-1.78388	down	1.98062e-11	1.06327e-09	ABC transporter-like; ABC-2 type transporter; Plant PDR ABC transporter associated; P-loop containing nucleoside triphosphate hydrolase; ABC-transporter, N-terminal domain; ABC transporter family G domain
FxaC_4g35860	2.516	2.299	2.804	0.952	0.821	0.828	-1.54944	down	1.54255e-08	4.96985e-07	Protein kinase domain; Leucine-rich repeat; Protein kinase-like domain superfamily; Leucine-rich repeat-containing N-terminal, plant-type; Leucine-rich repeat domain superfamily
FxaC_4g35910	8.877	10.816	12.931	5.469	5.255	4.773	-1.0738	down	3.24442e-05	0.000475887	UDP-glucuronosyl/UDP-glucosyltransferase
FxaC_4g35970	8.978	8.953	9.189	4.467	4.555	2.804	-1.19719	down	4.88102e-05	0.000677324	_
FxaC_4g35980	49.156	48.548	57.699	15.388	19.696	9.679	-1.79557	down	4.40969e-11	2.24589e-09	_
FxaC_4g36020	3.049	2.308	2.166	0.787	1.053	1.133	-1.33851	down	1.10497e-06	2.35766e-05	SOUL haem-binding protein; Regulatory factor, effector binding domain superfamily
FxaC_4g36110	5.412	10.793	11.755	3.281	3.189	2.975	-1.56544	down	3.22137e-08	9.73602e-07	_
FxaC_4g36120	1.92	3.617	3.038	0.359	0.476	0.172	-3.08629	down	1.08427e-15	1.01544e-13	_
FxaC_4g36150	1.843	1.44	1.605	0.867	0.608	0.698	-1.16845	down	2.27183e-05	0.00034824	Cytochrome P450; Cytochrome P450, E-class, group I; Cytochrome P450 superfamily
FxaC_4g36180	3.06	2.594	2.449	1.254	1.286	1.19	-1.11865	down	2.80388e-05	0.000419335	ENT domain; Agenet-like domain; ENT domain-like superfamily
FxaC_4g36310	2.932	2.836	2.68	0.802	1.701	1.175	-1.19902	down	5.11184e-06	9.30537e-05	Zinc finger, RanBP2-type; Zinc finger, RanBP2-type superfamily
FxaC_4g36380	0.716	1.142	1.043	0.181	0.032	0.145	-3.00797	down	5.11334e-15	4.40258e-13	Glyoxalase/fosfomycin resistance/dioxygenase domain; Glyoxalase/Bleomycin resistance protein/Dihydroxybiphenyl dioxygenase; Vicinal oxygen chelate (VOC) domain
FxaC_4g36420	1.682	2.934	2.129	0.833	1.281	1.239	-1.00772	down	0.000167749	0.00195519	Protein kinase-like domain superfamily
FxaC_4g36460	1.359	1.731	1.516	0.424	0.652	0.651	-1.41368	down	8.62674e-07	1.8806e-05	Mitochondrial carrier protein; Mitochondrial substrate/solute carrier; Mitochondrial carrier domain superfamily
FxaC_4g36520	3.42	3.411	4.604	0.755	0.751	1.133	-2.11413	down	2.31813e-12	1.42544e-10	FAS1 domain; FAS1 domain superfamily
FxaC_4g36580	1.175	1.443	1.647	0.495	0.417	0.365	-1.73742	down	1.3072e-09	5.15225e-08	Zinc finger, CCCH-type
FxaC_4g36581	1.691	2.168	2.571	0.363	0.508	0.363	-2.37865	down	4.06557e-16	3.9776e-14	Proton-dependent oligopeptide transporter family; MFS transporter superfamily
FxaC_4g36600	17.476	12.036	14.987	4.128	4.94	5.996	-1.56248	down	1.96965e-08	6.23074e-07	_
FxaC_4g36582	10.269	10.85	11.482	5.048	4.659	4.322	-1.21633	down	3.18179e-06	6.08237e-05	_
FxaC_4g36630	1.245	1.103	1.136	0.442	0.617	0.604	-1.0656	down	0.000250146	0.00274687	Pentatricopeptide repeat; Tetratricopeptide-like helical domain superfamily; Pentacotripeptide-repeat region of PRORP
FxaC_4g36820	1.905	1.572	1.414	0.719	0.44	0.664	-1.42233	down	1.7205e-06	3.50631e-05	AP2/ERF domain; DNA-binding domain superfamily; AP2/ERF domain superfamily
FxaC_4g36830	3.425	3.5	2.885	1.371	1.189	1.47	-1.28284	down	2.05125e-06	4.10976e-05	Rab-GTPase-TBC domain; Rab-GTPase-TBC domain superfamily
FxaC_4g36910	18.614	26.216	22.27	90.934	87.393	71.892	1.89876	up	1.20509e-11	6.68366e-10	Tetratricopeptide-like helical domain superfamily; Tetratricopeptide repeat-containing domain
FxaC_4g37241	1.001	1.15	0.987	0.431	0.505	0.405	-1.22469	down	8.47728e-06	0.000145655	_
FxaC_4g37240	1.102	1.291	1.061	0.378	0.412	0.363	-1.58038	down	2.57362e-08	7.92698e-07	Glycosyl transferase, family 17
FxaC_4g37260	11.407	9.576	12.516	1.493	1.83	1.755	-2.72106	down	1.40862e-21	2.4404e-19	PB1 domain; AUX/IAA protein; AUX/IAA domain
FxaC_4g37460	1.294	1.335	1.034	0.413	0.319	0.325	-1.79014	down	9.83964e-08	2.65617e-06	_
FxaC_4g37550	15.053	33.447	29.398	10.49	11.125	11.784	-1.22171	down	2.20357e-06	4.38104e-05	Hydrophobic seed protein domain; Bifunctional inhibitor/plant lipid transfer protein/seed storage helical domain superfamily
FxaC_4g37720	0.875	1.004	1.192	0.361	0.56	0.587	-1.02461	down	0.000211165	0.00239164	Armadillo-like helical; Armadillo-type fold
FxaC_4g37820	2.407	2.436	2.707	0.963	1.022	1.04	-1.31868	down	8.09028e-07	1.77955e-05	Prephenate dehydrogenase; 6-phosphogluconate dehydrogenase-like, C-terminal domain superfamily; NAD(P)-binding domain superfamily
FxaC_4g37830	5.158	5.793	8.14	1.154	0.934	1.202	-2.53564	down	5.02327e-19	6.59052e-17	Oxoglutarate/iron-dependent dioxygenase; Non-haem dioxygenase N-terminal domain; Isopenicillin N synthase-like
FxaC_4g38040	7.535	6.512	6.727	2.162	1.445	2.03	-1.88122	down	9.62133e-12	5.43497e-10	Sterile alpha motif domain; Sterile alpha motif/pointed domain superfamily
FxaC_4g38240	24.696	24.726	19.869	8.487	11.801	13.266	-1.04612	down	3.9981e-05	0.000571423	PPM-type phosphatase domain; Protein phosphatase 2C family; PPM-type phosphatase domain superfamily
FxaC_4g38390	0.203	0.481	0.404	1.647	1.52	1.581	2.12258	up	4.1146e-11	2.10564e-09	Oxoglutarate/iron-dependent dioxygenase; Non-haem dioxygenase N-terminal domain; Isopenicillin N synthase-like
FxaC_4g38450	36.442	32.694	37.73	17.988	16.958	17.01	-1.0404	down	5.70919e-05	0.000772296	_
FxaC_4g38600	0.386	0.44	0.256	0.488	1.01	0.736	1.04387	up	0.00247615	0.0187575	Protein kinase domain; Serine-threonine/tyrosine-protein kinase, catalytic domain; Protein kinase-like domain superfamily
FxaC_4g38650	2.492	2.015	2.72	0.397	0.331	0.191	-2.97116	down	6.36552e-20	9.39007e-18	Protein of unknown function DUF1068
FxaC_4g38660	0.828	1.136	1.015	0.122	0.037	0.117	-3.41794	down	9.99745e-22	1.76789e-19	Ribosomal protein S12e; Ribosomal protein L7Ae/L30e/S12e/Gadd45; P-loop containing nucleoside triphosphate hydrolase; 50S ribosomal protein L30e-like; Spindle pole body-associated protein Vik1/Cik1, microtubule binding domain; Kinesin motor domain superfamily
FxaC_4g38890	6.648	5.201	6.12	2.97	2.113	3.229	-1.11196	down	2.03493e-05	0.000315838	Reticulon
FxaC_4g38990	6.389	6.432	5.744	1.33	2.072	2.926	-1.55231	down	3.67651e-09	1.33226e-07	Chromo/chromo shadow domain; Bromo adjacent homology (BAH) domain; C-5 cytosine methyltransferase; Chromo-like domain superfamily; Chromo domain; S-adenosyl-L-methionine-dependent methyltransferase; Bromo adjacent homology (BAH) domain superfamily
FxaC_4g39130	1.587	0.791	0.896	5.313	5.86	6.587	2.43843	up	6.21638e-17	6.65348e-15	Peptidase S10, serine carboxypeptidase; Alpha/Beta hydrolase fold
FxaC_4g39290	5.75	4.862	5.584	1.908	3.393	2.492	-1.0551	down	4.2923e-05	0.000605167	Heat shock protein 70 family; Heat shock protein 70kD, peptide-binding domain superfamily; Heat shock protein 70kD, C-terminal domain superfamily; ATPase, nucleotide binding domain
FxaC_4g39351	13.394	14.469	13.473	31.695	24.237	27.968	1.02122	up	0.000286041	0.00307812	Ubiquitin-like domain; Ubiquitin-like domain superfamily
FxaC_4g39560	2.331	2.286	2.02	5.578	5.43	4.884	1.25932	up	9.56578e-06	0.000162398	HotDog domain superfamily; Hotdog acyl-CoA thioesterase (ACOT)-type domain
FxaC_4g39580	3.81	2.446	2.395	5.413	6.273	6.742	1.0907	up	0.000112801	0.00139045	Zinc finger, TAZ-type; BTB/POZ domain; SKP1/BTB/POZ domain superfamily; TAZ domain superfamily
FxaC_4g39590	3.371	3.218	2.919	10.916	9.545	8.64	1.61355	up	1.31777e-08	4.28934e-07	UDP-glucuronosyl/UDP-glucosyltransferase
FxaC_4g39600	10.664	8.885	10.562	21.213	20.255	19.932	1.02787	up	0.000235103	0.00262557	UDP-glucuronosyl/UDP-glucosyltransferase
FxaC_4g39680	3.78	3.554	3.877	8.637	8.591	9.073	1.22998	up	1.20435e-05	0.000198819	ACT domain; Acetolactate synthase, small subunit; Acetolactate synthase, small subunit, C-terminal; Acetolactate synthase/Transcription factor NikR, C-terminal
FxaC_4g39700	4.468	4.037	4.33	10.215	8.915	9.044	1.1341	up	5.13991e-05	0.000707616	GroES-like superfamily; Alcohol dehydrogenase, C-terminal; NAD(P)-binding domain superfamily; Oxidoreductase, N-terminal domain
FxaC_4g39740	0.95	0.547	0.783	5.243	4.712	4.214	2.63404	up	9.96772e-19	1.27831e-16	F-box domain; F-box associated domain, type 1; F-box associated interaction domain; F-box-like domain superfamily
FxaC_4g39760	1.185	1.478	1.06	2.994	3.228	2.683	1.25747	up	6.24798e-05	0.000835519	HD domain; 5'-deoxynucleotidase YfbR/HDDC2
FxaC_4g39861	15.953	17.446	17.532	42.373	41.36	38.842	1.267	up	5.96494e-06	0.000107077	Inosine/uridine-preferring nucleoside hydrolase domain; Ribonucleoside hydrolase-like
FxaC_4g39980	0.917	0.79	0.884	1.966	2.141	2.157	1.2726	up	1.91593e-05	0.000299452	Poly(ADP-ribose) glycohydrolase
FxaC_4g40000	0.048	0.048	0.127	1.491	1.624	2.477	4.62974	up	1.36542e-25	3.39017e-23	_
FxaC_4g40060	2.008	1.51	2.237	6.481	4.91	4.56	1.47028	up	1.9087e-07	4.80329e-06	Mlo-related protein
FxaC_2g00480	0.482	0.32	0.585	3.854	4.159	4.998	3.22691	up	1.82381e-19	2.54116e-17	ATPase, AAA-type, core; P-loop containing nucleoside triphosphate hydrolase; AAA ATPase, AAA+ lid domain
FxaC_2g02030	1.201	1.922	1.646	0.282	0.424	0.429	-2.06809	down	1.27937e-11	7.06808e-10	Methyltransferase type 11; S-adenosyl-L-methionine-dependent methyltransferase
FxaC_2g02500	1.365	2.459	1.487	0.593	0.708	1.139	-1.12114	down	0.000137389	0.00164166	_
FxaC_2g03130	0.081	0.081	0.054	1.301	1.743	3.156	4.82396	up	1.30245e-21	2.26794e-19	_
FxaC_2g03880	3.106	1.809	4.009	1.489	0.911	1.264	-1.28358	down	2.6181e-06	5.10768e-05	Heavy metal-associated domain, HMA; Heavy metal-associated domain superfamily
FxaC_2g04030	0.603	1.078	0.849	0.042	0.135	0.163	-2.88457	down	6.77304e-16	6.44919e-14	Cytochrome P450; Cytochrome P450, E-class, group I; Cytochrome P450 superfamily
FxaC_2g04280	0.648	0.461	1.379	0.312	0.165	0.187	-1.90097	down	2.00846e-07	5.03063e-06	Protein of unknown function DUF761, plant
FxaC_2g04360	0.778	0.706	0.799	1.654	1.701	1.588	1.11344	up	0.000123389	0.00150592	Nonaspanin (TM9SF)
FxaC_2g04390	1.188	1.124	1.009	0.398	0.463	0.727	-1.06299	down	0.000114645	0.00140931	Glycoside hydrolase, family 35; Galactose-binding-like domain superfamily; Glycoside hydrolase superfamily; Glycoside hydrolase 35, catalytic domain; Beta-galactosidase, beta-sandwich domain
FxaC_2g04860	5.255	6.312	6.593	13.557	12.968	14.046	1.15955	up	3.80252e-05	0.000547592	Peptidase M24; Aminopeptidase P, N-terminal; Creatinase/Aminopeptidase P/Spt16, N-terminal; Creatinase/aminopeptidase-like
FxaC_2g05520	0.473	0.786	0.313	1.327	1.829	1.91	1.68635	up	0.000143504	0.0017059	_
FxaC_2g05530	2.416	2.032	1.484	0.466	0.884	1.012	-1.32741	down	2.89851e-06	5.60355e-05	Pectinesterase, catalytic; Pectin lyase fold/virulence factor
FxaC_2g05540	2.227	1.832	1.844	0.594	0.613	0.93	-1.46457	down	1.33898e-07	3.51216e-06	IQ motif, EF-hand binding site; Domain of unknown function DUF4005
FxaC_2g06410	1.554	1.442	1.951	0.677	0.359	0.606	-1.58934	down	6.49697e-08	1.83442e-06	Heavy metal-associated domain, HMA; Heavy metal-associated domain superfamily
FxaC_2g06600	8.584	8.817	9.834	4.336	4.599	3.539	-1.12635	down	3.45636e-05	0.000503344	Cro/C1-type helix-turn-helix domain; Lambda repressor-like, DNA-binding domain superfamily; Multiprotein bridging factor 1, N-terminal
FxaC_2g06680	35.917	33.926	35.248	7.386	5.292	8.432	-2.31548	down	1.67921e-16	1.71559e-14	_
FxaC_2g06960	0.578	0.792	1.172	0.274	0.29	0.379	-1.42775	down	1.00918e-05	0.000170123	_
FxaC_2g06980	0.994	0.819	1.002	3.457	3.743	3.423	1.91486	up	5.33037e-10	2.26279e-08	Ovate protein family, C-terminal; Ovate protein family
FxaC_2g07400	1.807	1.544	0.969	0.58	0.666	0.788	-1.08559	down	0.000173759	0.00201479	ABC-2 type transporter
FxaC_2g07770	4.979	10.923	9.122	22.916	32.157	12.341	1.42963	up	1.15984e-06	2.4618e-05	_
FxaC_2g08430	1.467	1.816	3.82	0.298	0.361	0.818	-2.26344	down	8.72078e-13	5.69893e-11	FAS1 domain; FAS1 domain superfamily
FxaC_2g08461	1.398	1.259	1.508	0.532	0.685	0.693	-1.12352	down	6.45028e-05	0.000858539	Proton-dependent oligopeptide transporter family; MFS transporter superfamily
FxaC_2g08600	0.516	0.514	0.553	2.813	3.247	3.038	2.52063	up	2.49447e-16	2.50948e-14	Asp/Glu racemase; Asp/Glu/hydantoin racemase
FxaC_2g08590	0.312	0.357	0.451	1.418	1.607	1.586	2.03866	up	9.96875e-12	5.61266e-10	NUDIX hydrolase domain; Zinc ribbon, NADH pyrophosphatase; NUDIX hydrolase-like domain superfamily
FxaC_2g08700	1.342	1.014	1.482	0.445	0.327	0.427	-1.67605	down	1.70473e-07	4.35415e-06	AP2/ERF domain; DNA-binding domain superfamily; AP2/ERF domain superfamily
FxaC_2g08800	8.664	11.428	9.862	77.258	72.493	69.874	2.8741	up	2.10546e-23	4.26137e-21	Tetratricopeptide-like helical domain superfamily; Tetratricopeptide repeat-containing domain
FxaC_2g08840	7.532	5.816	6.153	16.016	15.52	17.247	1.3227	up	2.5142e-06	4.9151e-05	YABBY protein; High mobility group box domain superfamily
FxaC_2g08950	2.713	1.949	2.666	0.958	0.391	0.495	-1.98883	down	1.84315e-11	9.93222e-10	Phytocyanin domain; Cupredoxin
FxaC_2g08951	39.988	45.238	57.601	28.414	21.659	20.793	-1.01107	down	8.29041e-05	0.0010632	Phytocyanin domain; Cupredoxin
FxaC_2g08961	0.425	0.377	0.344	0.995	1.308	1.414	1.69492	up	1.9198e-06	3.86726e-05	Phytocyanin domain; Cupredoxin
FxaC_2g09120	3.558	3.176	3.186	1.484	1.301	1.424	-1.23627	down	7.88341e-06	0.000136467	PB1 domain; AUX/IAA protein; AUX/IAA domain
FxaC_2g09470	1.017	0.974	0.792	0.285	0.178	0.209	-2.04524	down	9.0671e-11	4.37037e-09	Late embryogenesis abundant protein, LEA_2 subgroup
FxaC_2g09730	1.133	1.089	1.045	1.805	2.565	2.551	1.08232	up	0.000269377	0.0029272	C2 domain; C2 domain superfamily
FxaC_2g10340	2.331	1.927	1.886	0.472	0.804	1.455	-1.16887	down	1.07678e-05	0.000179872	MCM domain; DNA replication licensing factor Mcm5; Nucleic acid-binding, OB-fold; P-loop containing nucleoside triphosphate hydrolase; MCM N-terminal domain; Mini-chromosome maintenance protein; MCM OB domain; MCM, AAA-lid domain
FxaC_2g10411	1.317	1.018	1.134	0.665	0.529	0.506	-1.02769	down	0.000646774	0.00611999	Glycoside hydrolase family 18, catalytic domain; Glycoside hydrolase superfamily; Chitinase insertion domain superfamily
FxaC_2g10760	0.257	0.256	0.176	0.945	1.438	1.267	2.40024	up	2.4103e-15	2.17617e-13	Tensin phosphatase, C2 domain; Formin, FH2 domain; Protein-tyrosine phosphatase-like; Tensin-type phosphatase domain; Formin, FH2 domain superfamily
FxaC_2g11610	2.196	2.501	2.933	10.264	9.888	8.463	1.9066	up	1.69084e-11	9.15185e-10	F-box domain; F-box associated domain, type 3; F-box associated interaction domain; F-box-like domain superfamily
FxaC_2g12740	0.586	0.507	0.673	0.922	1.676	1.422	1.18534	up	0.000414856	0.0042263	_
FxaC_2g12850	1.132	0.888	0.99	1.741	2.089	2.464	1.06346	up	0.000290114	0.00310981	Rossmann-like alpha/beta/alpha sandwich fold; U box domain; Zinc finger, RING/FYVE/PHD-type; Protein kinase domain; Serine-threonine/tyrosine-protein kinase, catalytic domain; Protein kinase-like domain superfamily
FxaC_2g12940	0.582	0.552	0.936	1.189	1.682	1.545	1.092	up	0.00053537	0.00522469	Cleavage/polyadenylation specificity factor subunit 5
FxaC_2g13450	4.164	4.776	3.08	1.958	1.549	1.964	-1.13513	down	2.88135e-05	0.000429792	Germin; Cupin 1; RmlC-like cupin domain superfamily; RmlC-like jelly roll fold
FxaC_2g13660	1.135	0.97	0.913	1.57	2.426	2.065	1.00524	up	0.00141379	0.0118026	Uncharacterised domain NUC173
FxaC_2g14590	2.801	2.17	3.285	0.631	1.243	0.534	-1.77634	down	1.63137e-10	7.53988e-09	Pectinesterase, catalytic; Pectinesterase inhibitor domain; Pectin lyase fold/virulence factor; Invertase/pectin methylesterase inhibitor domain superfamily
FxaC_2g15320	28.15	27.603	32.899	7.448	7.158	8.643	-1.93085	down	5.38574e-13	3.62206e-11	Membrane transport protein
FxaC_2g15490	1.278	1.077	1.197	0.184	0.223	0.269	-2.38837	down	5.23297e-16	5.05032e-14	WD40/YVTN repeat-like-containing domain superfamily; WD40-repeat-containing domain; WD40-repeat-containing domain superfamily
FxaC_2g15840	3.727	3.329	3.499	1.747	1.505	1.782	-1.0677	down	8.27394e-05	0.00106141	Glycoside hydrolase, family 19, catalytic; Chitin-binding, type 1; Lysozyme-like domain superfamily; Endochitinase-like superfamily
FxaC_2g17880	1.183	1.14	1.384	0.398	0.511	0.558	-1.3356	down	2.61471e-06	5.10223e-05	Leucine-rich repeat; Leucine-rich repeat domain superfamily
FxaC_2g18480	1.452	1.564	1.756	0.407	0.743	0.767	-1.31439	down	2.16761e-06	4.31457e-05	ATPase, AAA-type, core; AAA-type ATPase, N-terminal domain; P-loop containing nucleoside triphosphate hydrolase
FxaC_2g18880	0.31	0.485	0.586	1.006	1.027	1.18	1.21642	up	0.000621392	0.00592407	_
FxaC_2g19020	12.979	14.014	14.556	4.767	4.771	3.168	-1.70907	down	2.02498e-10	9.244e-09	_
FxaC_2g19210	1.052	0.816	1.2	0.295	0.052	0.189	-2.51035	down	3.76031e-10	1.63863e-08	_
FxaC_2g19700	0.096	0.192	0.383	1.462	0.258	0.39	1.64847	up	0.0010016	0.00880552	_
FxaC_2g19710	10.157	10.917	7.348	33.312	31.224	37.693	1.84661	up	4.8605e-11	2.4521e-09	PQ-loop repeat
FxaC_2g20430	0.415	0.541	0.634	1.208	1.395	1.83	1.47751	up	4.86149e-06	8.90275e-05	Alpha/beta hydrolase fold-1; Alpha/Beta hydrolase fold
FxaC_2g20910	2.528	2.521	2.517	0.873	0.828	1.382	-1.29436	down	1.63063e-06	3.33911e-05	Multicopper oxidase, type 1; Cupredoxin; Multicopper oxidase, type 2; Multicopper oxidase, type 3
FxaC_2g20970	3.233	2.542	2.615	1.309	1.11	1.181	-1.21999	down	1.19077e-05	0.000196721	Alpha/beta hydrolase fold-1; Alpha/Beta hydrolase fold
FxaC_2g21710	13.188	13.001	17.447	41.531	29.238	29.867	1.2055	up	1.47431e-05	0.000236919	Protein of unknown function DUF1685
FxaC_2g21770	0.532	0.735	0.705	1.586	1.462	1.456	1.19031	up	0.000278123	0.00300693	Remorin, C-terminal
FxaC_2g21820	1.289	1.137	0.624	0.334	0.443	0.24	-1.58166	down	7.61703e-06	0.000132474	Myc-type, basic helix-loop-helix (bHLH) domain; Helix-loop-helix DNA-binding domain superfamily
FxaC_2g21890	1.339	1.763	1.49	0.496	0.574	0.433	-1.60934	down	7.49251e-07	1.66176e-05	Peptidase S8 propeptide/proteinase inhibitor I9; Peptidase S8 propeptide/proteinase inhibitor I9 superfamily
FxaC_2g22180	1.119	1.344	1.255	0.519	0.51	0.628	-1.16451	down	4.70854e-05	0.000656162	IRX15/IRX15L/IGXM; Polysaccharide biosynthesis domain
FxaC_2g22750	1.356	1.685	1.796	0.79	0.913	0.455	-1.16331	down	3.08359e-05	0.000456373	Cytochrome P450; Cytochrome P450, E-class, group I; Cytochrome P450 superfamily
FxaC_2g22840	0.691	0.565	0.575	1.104	1.186	2.162	1.28043	up	2.36427e-05	0.000359123	NRAMP family
FxaC_2g22860	1.581	3.743	1.701	1.164	1.058	1.118	-1.07197	down	0.00532078	0.0349849	Late embryogenesis abundant protein, LEA-18
FxaC_2g23170	0	0	0	1.148	2.74	2.481	11.0526	up	3.3649e-18	4.12931e-16	_
FxaC_2g23430	5.037	4.842	4.777	12.383	12.011	12.283	1.32321	up	2.29917e-06	4.54045e-05	Acetamidase/Formamidase
FxaC_2g23700	1.071	0.628	0.641	0.372	0.327	0.433	-1.04566	down	0.000144708	0.00171852	P-type ATPase; Cation-transporting P-type ATPase, N-terminal; Cation-transporting P-type ATPase, C-terminal; P-type ATPase, subfamily IIB; P-type ATPase, A domain superfamily; HAD superfamily; P-type ATPase, transmembrane domain superfamily; P-type ATPase, cytoplasmic domain N; Calcium-transporting P-type ATPase, N-terminal autoinhibitory domain; HAD-like superfamily
FxaC_2g23750	1.639	1.271	1.206	0.562	0.705	0.769	-1.01443	down	0.000246071	0.0027105	BTB/POZ domain; SKP1/BTB/POZ domain superfamily; NPH3 domain; NPH3/RPT2-like family
FxaC_2g24320	1.758	1.473	1.909	0.355	0	0	-3.84458	down	2.39566e-18	2.99584e-16	VQ; VQ motif-containing protein 29
FxaC_2g24600	0.981	0.734	1.259	0.258	0.657	0.545	-1.02493	down	0.0021541	0.016703	Basic-leucine zipper domain
FxaC_2g25410	0.392	0.299	0.397	6.016	5.145	6.241	3.99578	up	1.94108e-35	9.41986e-33	Alcohol dehydrogenase, C-terminal; NAD(P)-binding domain superfamily
FxaC_2g25600	0	0	0	3.069	5.716	5.893	12.2567	up	7.04845e-44	6.337e-41	_
FxaC_2g25610	2.4	1.837	2.624	6.72	4.436	4.737	1.21154	up	4.30513e-05	0.000606774	_
FxaC_2g25920	0.436	0.353	0.46	1.205	1.339	1.311	1.62362	up	7.40982e-08	2.06083e-06	Transketolase-like, pyrimidine-binding domain; Deoxyxylulose-5-phosphate synthase; Transketolase C-terminal/Pyruvate-ferredoxin oxidoreductase domain II; Thiamin diphosphate-binding fold; Transketolase, C-terminal domain
FxaC_2g26230	1.994	1.519	1.862	5.691	6.295	6.393	1.77315	up	3.96351e-10	1.72191e-08	Protein kinase domain; Serine-threonine/tyrosine-protein kinase, catalytic domain; U box domain; Protein kinase-like domain superfamily; Zinc finger, RING/FYVE/PHD-type
FxaC_2g26510	1.288	1.146	1.523	0.31	0.246	0.26	-2.27357	down	5.25115e-11	2.63517e-09	_
FxaC_2g27410	1.294	1.29	1.361	0.534	0.408	0.677	-1.28335	down	1.04303e-05	0.000174712	_
FxaC_2g27730	0.485	0	0.107	1.905	0.433	0.653	2.33111	up	2.43516e-05	0.000368841	_
FxaC_2g28400	4.617	2.603	3.922	23.917	24.648	28.884	2.79691	up	1.05043e-20	1.66454e-18	_
FxaC_2g28620	1.823	1.577	1.716	3.329	3.579	3.48	1.0214	up	0.000336521	0.00353668	Acyl-CoA oxidase/dehydrogenase, central domain; Acyl-CoA dehydrogenase/oxidase C-terminal; Acyl-CoA dehydrogenase/oxidase, N-terminal and middle domain superfamily; Acyl-CoA dehydrogenase-like, C-terminal
FxaC_2g28860	27.057	26.161	26.409	65.181	59.063	51.308	1.14054	up	4.17386e-05	0.000590807	Zf-FLZ domain
FxaC_2g29080	44.843	47.166	41.493	97.328	129.112	128.836	1.41206	up	4.59252e-07	1.06677e-05	Protein kinase domain; Protein kinase-like domain superfamily
FxaC_2g29110	0.332	0.496	0.769	1.677	0.889	1.476	1.33807	up	0.00435693	0.0295834	_
FxaC_2g29510	1.629	1.151	1.484	0.229	0.788	0.22	-1.78288	down	3.76085e-07	8.89307e-06	_
FxaC_2g29860	2.486	1.969	2.078	7.823	6.754	7.311	1.74386	up	7.77377e-10	3.19368e-08	Basic-leucine zipper domain
FxaC_2g29870	13.158	10.462	11.069	46.709	39.217	44.124	1.90642	up	4.08013e-11	2.09051e-09	_
FxaC_2g30280	6.471	11.331	11.601	22.669	22.66	16.711	1.07716	up	0.000134576	0.00161846	_
FxaC_2g30430	7.861	13.229	10.52	2.62	3.071	1.986	-2.04134	down	1.4211e-11	7.78059e-10	_
FxaC_2g30440	1.844	1.103	1.649	3.726	5.022	4.471	1.52355	up	1.84098e-06	3.72254e-05	_
FxaC_2g31190	1.883	0.898	1.518	0	0.073	0	-5.82286	down	8.54513e-21	1.37448e-18	Zinc finger, CCHC-type superfamily
FxaC_2g31910	0.237	0.355	0.105	1.431	1.411	1.469	2.6236	up	2.75718e-13	1.93344e-11	_
FxaC_2g32910	18.052	14.66	14.239	4.331	5.609	6.456	-1.51764	down	7.22039e-09	2.49273e-07	Ribonucleotide reductase large subunit, C-terminal; ATP-cone domain; Ribonucleotide reductase R1 subunit, N-terminal; Ribonucleotide reductase, class I , alpha subunit; Ribonucleotide reductase large subunit, N-terminal; Ribonucleoside-diphosphate reductase large subunit
FxaC_2g33240	0	0.197	0.393	0.499	0.353	1.278	1.84678	up	0.00603438	0.0386801	_
FxaC_2g33440	0.539	0.239	0.238	5.189	4.382	3.579	3.69017	up	2.10787e-25	5.11465e-23	_
FxaC_2g33680	1.038	0.82	0.921	0.445	0.402	0.427	-1.12336	down	0.000113581	0.00139724	Glycoside hydrolase family 16; Xyloglucan endo-transglycosylase, C-terminal; Concanavalin A-like lectin/glucanase domain superfamily; Xyloglucan endotransglucosylase/hydrolase
FxaC_2g34160	3.407	2.639	2.782	1.643	1.536	1.203	-1.01	down	0.000230111	0.0025742	Major intrinsic protein; Aquaporin-like; Aquaporin SIP2-1-like
FxaC_2g34310	10.56	10.92	9.722	4.71	5.15	4.697	-1.09977	down	2.23305e-05	0.000342603	Sirtuin family; Sirtuin family, catalytic core domain; Sirtuin, catalytic core small domain superfamily; DHS-like NAD/FAD-binding domain superfamily
FxaC_2g34320	4.034	3.085	3.438	1.097	0.872	1.389	-1.65165	down	1.60693e-09	6.25281e-08	Regulator of chromosome condensation, RCC1; Regulator of chromosome condensation 1/beta-lactamase-inhibitor protein II; Ultraviolet-B receptor UVR8
FxaC_2g34420	6.091	5.018	6.84	2.787	3.192	1.712	-1.22234	down	3.2863e-05	0.000481781	_
FxaC_2g34430	11.216	8.707	7.804	2.809	4.881	3.156	-1.35389	down	7.25175e-07	1.61633e-05	DPH-type metal-binding domain; DPH-type metal-binding domain superfamily; Diphthamide biosynthesis protein 3/4-like
FxaC_2g34450	7.22	7.226	6.097	2.996	3.316	3.648	-1.04421	down	6.16258e-05	0.000824874	Protein of unknown function DUF3727
FxaC_2g34460	6.387	4.8	5.53	2.33	2.049	2.524	-1.27565	down	1.18672e-06	2.51261e-05	D-galactoside/L-rhamnose binding SUEL lectin domain; Glycoside hydrolase, family 35; Galactose-binding-like domain superfamily; Glycoside hydrolase superfamily; Glycoside hydrolase 35, catalytic domain; Beta-galactosidase, beta-sandwich domain; D-galactoside/L-rhamnose binding SUEL lectin domain superfamily
FxaC_2g34550	19.872	20.113	18.132	3.567	3.385	3.245	-2.51047	down	1.32104e-19	1.88366e-17	NAC domain; NAC domain superfamily
FxaC_2g34780	32.574	45.846	43.534	16.616	15.695	15.476	-1.35159	down	2.12218e-07	5.28909e-06	Rieske-like [2Fe-2S] domain, NirD-type; Rieske [2Fe-2S] iron-sulphur domain; Rieske [2Fe-2S] iron-sulphur domain superfamily
FxaC_2g34810	8.366	7.698	7.442	2.902	3.238	3.323	-1.31239	down	5.80405e-07	1.31458e-05	Zinc finger, RING-CH-type; Zinc finger, RING/FYVE/PHD-type
FxaC_2g34860	5.399	4.824	4.811	2.288	2.346	2.665	-1.04215	down	6.31348e-05	0.00084309	Aspartyl/Asparaginyl-tRNA synthetase, class IIb; Aminoacyl-tRNA synthetase, class II (D/K/N); Asparagine-tRNA ligase; Nucleic acid-binding, OB-fold
FxaC_2g35000	1.361	1.325	1.202	0.396	0.521	0.328	-1.64052	down	1.25321e-08	4.10775e-07	_
FxaC_2g35060	1.662	1.411	1.037	0.347	0.724	0.866	-1.08413	down	5.78442e-05	0.000780494	WSTF/Acf1/Cbp146; DDT domain; WHIM2 domain; WHIM1 domain
FxaC_2g35480	1.344	1.362	1.206	0.237	0.348	0.35	-2.06135	down	1.36049e-11	7.48236e-10	_
FxaC_2g35500	10.169	8.631	7.111	2.13	3.949	4.006	-1.36109	down	1.88366e-07	4.74448e-06	Nucleotidyltransferase superfamily
FxaC_2g35630	1.382	1.499	1.167	0.218	0.432	0.503	-1.80914	down	4.53428e-10	1.94905e-08	Protein kinase domain; Leucine-rich repeat; Protein kinase-like domain superfamily; Leucine-rich repeat-containing N-terminal, plant-type; Leucine-rich repeat domain superfamily
FxaC_2g35920	0.823	1.026	0.835	0.217	0.138	0.166	-2.35836	down	3.65769e-12	2.18926e-10	Helicase, C-terminal; DEAD/DEAH box helicase domain; Helicase superfamily 1/2, ATP-binding domain; P-loop containing nucleoside triphosphate hydrolase
FxaC_2g36050	9.781	7.9	8.019	3.844	4.437	4.502	-1.00737	down	8.27711e-05	0.00106165	Aminoacyl-tRNA synthetase, class Ia; Leucyl-tRNA synthetase, class Ia, archaeal/eukaryotic cytosolic; Valyl/Leucyl/Isoleucyl-tRNA synthetase, editing domain; Aminoacyl-tRNA synthetase, class Ia, anticodon-binding; Methionyl/Valyl/Leucyl/Isoleucyl-tRNA synthetase, anticodon-binding
FxaC_2g36181	1.813	2.259	1.561	0.534	0.647	0.586	-1.67092	down	7.14959e-08	1.993e-06	Glyoxalase/Bleomycin resistance protein/Dihydroxybiphenyl dioxygenase; Protein BRANCHLESS TRICHOME-like
FxaC_2g36240	11.289	12.025	11.253	3.722	3.859	3.637	-1.62332	down	1.06525e-09	4.26697e-08	RNA recognition motif domain; Nucleotide-binding alpha-beta plait domain superfamily; RNA-binding domain superfamily
FxaC_2g36380	6.994	5.732	7.16	2.487	2.189	1.933	-1.58881	down	3.8902e-09	1.40612e-07	Pectinacetylesterase/NOTUM
FxaC_2g36390	5.181	4.003	4.649	1.023	1.271	1.073	-2.03761	down	1.64649e-13	1.17878e-11	_
FxaC_2g36450	20.9	21.709	19.794	6.921	7.31	8.076	-1.48399	down	1.53653e-08	4.95232e-07	Amine oxidase; Protoporphyrinogen oxidase; FAD/NAD(P)-binding domain superfamily
FxaC_2g36680	1.463	1.393	1.763	0.567	0.704	0.545	-1.34537	down	1.31173e-06	2.74397e-05	_
FxaC_2g36730	94.412	86.362	66.738	26.407	30.867	39.484	-1.35502	down	1.6918e-07	4.32371e-06	Homeobox-like domain superfamily
FxaC_2g36810	4.897	4.56	4.383	2.014	2.086	2.277	-1.11753	down	1.72157e-05	0.000272298	NYN domain, limkain-b1-type; Meiosis regulator and mRNA stability factor 1; OST-HTH associated domain
FxaC_2g36950	1.744	1.86	1.59	0.16	0.139	0.251	-3.23233	down	2.97196e-24	6.49202e-22	Methyltransferase TRM13; Zinc finger, CCCH-type, TRM13; TRM13/UPF0224 family, U11-48K-like CHHC zinc finger domain; S-adenosyl-L-methionine-dependent methyltransferase; tRNA:m(4)X modification enzyme Trm13
FxaC_2g37040	2.196	1.5	1.315	0	0	0.024	-7.53686	down	4.91842e-43	4.20087e-40	_
FxaC_2g37381	4.466	4.665	4.156	1.597	2.028	2.36	-1.15019	down	9.33252e-06	0.000158753	_
FxaC_2g37380	4.356	4.508	4.124	1.556	1.955	2.284	-1.16389	down	7.40566e-06	0.000129483	Pentatricopeptide repeat; Tetratricopeptide-like helical domain superfamily
FxaC_2g37420	2.167	1.775	1.54	0.46	0.519	0.47	-1.91745	down	2.8709e-11	1.50618e-09	PPM-type phosphatase domain; Protein phosphatase 2C family; PPM-type phosphatase domain superfamily
FxaC_2g37460	1.31	0.857	1.044	0.034	0.037	0.066	-4.52087	down	6.78301e-30	2.29898e-27	_
FxaC_2g38000	20.118	23.463	21.248	8.665	9.812	9.662	-1.20398	down	3.00348e-06	5.79039e-05	Smr domain; Pentatricopeptide repeat; Tetratricopeptide-like helical domain superfamily; Smr domain superfamily
FxaC_2g38010	5.62	4.664	4.232	1.086	1.77	1.307	-1.80121	down	4.53644e-11	2.30358e-09	Pop1, N-terminal; Ribonucleases P/MRP protein subunit Pop1
FxaC_2g38221	35.684	45.971	39.921	12.406	10.478	10.707	-1.85562	down	3.92777e-12	2.34434e-10	PetM of cytochrome b6/f complex subunit 7
FxaC_2g38230	5.887	5.239	5.105	2.267	2.84	2.785	-1.04001	down	5.62567e-05	0.000762689	Protein kinase domain; Protein kinase-like domain superfamily
FxaC_2g39120	1.449	1.571	1.127	0.424	0.619	0.535	-1.39227	down	3.4005e-06	6.4619e-05	Association with the SNF1 complex (ASC) domain; Immunoglobulin-like fold; Immunoglobulin E-set; AMP-activated protein kinase, glycogen-binding domain; SNF1-related protein kinase regulatory subunit beta-1; ASC domain superfamily
FxaC_2g39720	0.836	1.054	0.929	0.305	0.493	0.28	-1.38435	down	1.62365e-06	3.3296e-05	U box domain; Armadillo-like helical; Zinc finger, RING/FYVE/PHD-type; Armadillo-type fold
FxaC_2g39770	0.821	0.727	0.543	1.651	0.896	1.658	1.00687	up	0.00220103	0.0170083	Pyridoxal phosphate phosphatase-related; Phosphatase PHOSPHO-type; HAD superfamily; HAD-like superfamily
FxaC_2g40240	1.022	0.926	0.984	0.078	0	0.225	-3.26176	down	2.53555e-10	1.14158e-08	_
FxaC_2g40450	3.064	3.025	2.531	1.022	1.517	1.496	-1.09455	down	5.65258e-05	0.000765609	Gnk2-homologous domain; Gnk2-homologous domain superfamily
FxaC_2g41370	0.341	0.453	0.258	5.722	7.633	7.356	4.29529	up	5.13871e-41	3.7513e-38	_
FxaC_2g41560	1.946	1.913	1.436	0.843	0.943	0.832	-1.01533	down	0.000284676	0.00306497	C2 domain; C2 domain superfamily
FxaC_2g42170	0.666	0.93	1.235	0.337	0.153	0.185	-2.06348	down	4.1795e-11	2.13502e-09	Aspartic peptidase A1 family; Aspartic peptidase domain superfamily; Xylanase inhibitor, C-terminal; Xylanase inhibitor, N-terminal; Peptidase family A1 domain
FxaC_2g42180	1.922	2.359	1.782	0.921	0.818	1.004	-1.14341	down	4.51245e-05	0.000631617	_
FxaC_2g42580	0	0	0	0.695	0.752	1.171	9.77094	up	1.12906e-42	9.45433e-40	Ulp1 protease family, C-terminal catalytic domain; Probable transposase, Ptta/En/Spm, plant; Papain-like cysteine peptidase superfamily
FxaC_2g42610	2.585	2.55	2.196	0.52	1.204	0.931	-1.46426	down	1.76015e-07	4.47429e-06	SANT/Myb domain; Homeobox-like domain superfamily
FxaC_2g42790	3.088	3.56	3.508	1.407	1.821	1.511	-1.09919	down	4.20935e-05	0.000594944	Protein of unknown function DUF309; TTHA0068-like superfamily
FxaC_2g43590	0.21	0.035	0.116	1.004	1.722	1.955	3.68573	up	1.40097e-21	2.43207e-19	Fatty acid desaturase domain; Acyl-CoA desaturase
FxaC_2g44710	0.201	2.729	0.16	0.169	0.072	0.195	-2.81671	down	2.87618e-13	2.01029e-11	GroES-like superfamily
FxaC_2g44920	0.984	0.527	0.869	1.903	1.578	1.576	1.08636	up	0.000244049	0.0026932	Major intrinsic protein; Aquaporin-like; Aquaporin SIP1-1/2-like
FxaC_3g00340	0.303	0.268	0.267	3.824	3.064	2.801	3.52662	up	1.54275e-25	3.78643e-23	Phytocyanin domain; Cupredoxin
FxaC_3g00342	1.719	1.553	1.826	0.546	0.463	0.787	-1.50358	down	3.44679e-07	8.20495e-06	Phytocyanin domain; Cupredoxin
FxaC_3g00590	0.298	0.178	0.355	0.652	1.064	0.53	1.43116	up	0.000519768	0.00509627	TPMT family; S-adenosyl-L-methionine-dependent methyltransferase
FxaC_3g00840	1.017	0.908	1.543	6.438	6.998	6.334	2.51011	up	1.28926e-17	1.50227e-15	UDP-glucuronosyl/UDP-glucosyltransferase
FxaC_3g00842	14.415	12.638	13.923	42.967	41.89	40.518	1.61333	up	7.3726e-09	2.54219e-07	UDP-glucuronosyl/UDP-glucosyltransferase
FxaC_3g01500	0.41	0.459	0.426	1.028	1.56	1.352	1.603	up	4.65214e-08	1.3631e-06	Tensin phosphatase, C2 domain; Formin, FH2 domain; Protein-tyrosine phosphatase-like; Tensin-type phosphatase domain; Formin, FH2 domain superfamily
FxaC_3g01920	0.975	1.021	1.025	0.277	0.414	0.433	-1.42397	down	3.95981e-07	9.31968e-06	Protein kinase domain; Serine-threonine/tyrosine-protein kinase, catalytic domain; Leucine-rich repeat; Protein kinase-like domain superfamily; Leucine-rich repeat-containing N-terminal, plant-type; Leucine-rich repeat domain superfamily
FxaC_3g02510	6.101	7.511	9.041	3.088	3.355	4.078	-1.10621	down	1.7947e-05	0.00028261	Oxoglutarate/iron-dependent dioxygenase; Non-haem dioxygenase N-terminal domain; Isopenicillin N synthase-like
FxaC_3g02512	8.913	8.603	9.086	20.478	23.18	25.814	1.3848	up	8.42678e-07	1.84077e-05	Oxoglutarate/iron-dependent dioxygenase; Non-haem dioxygenase N-terminal domain; Isopenicillin N synthase-like
FxaC_3g02650	1.379	1.342	1.222	0.308	0.297	0.175	-2.33331	down	1.81835e-14	1.45283e-12	RuvA domain 2-like; Ribonuclease H-like superfamily; Transcription elongation factor Spt6; Tex-like protein, HTH domain superfamily; Tex-like domain superfamily; Transcription elongation factor Spt6, YqgF domain; Transcription elongation factor Spt6, helix-hairpin-helix motif; YqgF/RNase H-like domain superfamily; HHH domain 9; Spt6, Death-like domain
FxaC_3g02770	14.501	21.869	28.47	59.718	36.165	45.098	1.12051	up	6.06302e-05	0.000813077	Hydrophobic seed protein domain; Bifunctional inhibitor/plant lipid transfer protein/seed storage helical domain superfamily
FxaC_3g02820	2.928	2.362	3.051	1.403	1.464	1.294	-1.00277	down	0.000133136	0.00160611	Glycosyl hydrolases 36; Aldolase-type TIM barrel; Glycoside hydrolase superfamily
FxaC_3g03010	23.174	22.893	22.239	11.273	9.265	12.882	-1.03123	down	6.01833e-05	0.000808099	PB1 domain; AUX/IAA protein; AUX/IAA domain
FxaC_3g03160	5.487	9.198	7.908	84.857	77.021	59.246	3.29074	up	2.58144e-29	8.28886e-27	Tetratricopeptide-like helical domain superfamily; Tetratricopeptide repeat-containing domain
FxaC_3g03380	0.814	1.624	0.847	0.392	0.208	0.376	-1.74783	down	7.10546e-05	0.000934819	_
FxaC_3g03570	1.812	2.06	1.944	0.793	0.89	0.791	-1.23218	down	6.52324e-06	0.000115815	Proton-dependent oligopeptide transporter family; MFS transporter superfamily
FxaC_3g03610	8.197	11.1	12.699	3.578	3.343	4.581	-1.47577	down	3.94608e-08	1.16784e-06	FAS1 domain; FAS1 domain superfamily
FxaC_3g03800	6.181	6.76	6.011	12.247	13.583	12.352	1.01043	up	0.000358124	0.00373294	Asp/Glu racemase; Asp/Glu/hydantoin racemase
FxaC_3g03811	0.365	0.324	0.417	0.821	1.07	1.1	1.43281	up	7.72632e-06	0.000134183	Zinc finger, CCCH-type; Zinc finger, CCCH-type superfamily
FxaC_3g04090	6.489	14.958	20.219	7.703	5.32	4.901	-1.21684	down	6.85976e-06	0.000121056	_
FxaC_3g04170	2.244	2.442	2.162	8.934	13.847	4.783	2.00856	up	1.33548e-09	5.25158e-08	_
FxaC_3g04360	3.06	1.643	2.494	0.669	0.867	1.475	-1.25632	down	6.0017e-06	0.000107691	ABC-2 type transporter; Plant PDR ABC transporter associated
FxaC_3g04550	10.457	12.335	9.554	3.829	4.63	4.824	-1.28381	down	9.61545e-07	2.08021e-05	ABI family
FxaC_3g04570	0.405	0.33	0.463	0.805	1.347	1.041	1.41203	up	4.52271e-05	0.000632845	_
FxaC_3g04920	0.491	1.017	0.925	0.223	0.236	0.397	-1.50378	down	7.07166e-06	0.000124407	_
FxaC_3g04950	3.065	3.582	3.014	0.886	1.521	1.351	-1.3615	down	7.42791e-07	1.64871e-05	Heat shock factor (HSF)-type, DNA-binding; Heat shock transcription factor family; Winged helix-like DNA-binding domain superfamily; Winged helix DNA-binding domain superfamily
FxaC_3g05280	22.41	21.007	22.056	4.89	3.399	4.35	-2.37274	down	1.12132e-17	1.31376e-15	Arabinogalactan protein 16/20/22/41
FxaC_3g05510	14.793	15.358	15.452	5.867	5.488	5.401	-1.44429	down	5.10959e-08	1.4844e-06	PGG domain
FxaC_3g06380	1.797	1.441	1.155	0.282	0.425	0.641	-1.70216	down	2.9201e-09	1.08016e-07	IQ motif, EF-hand binding site; Domain of unknown function DUF4005
FxaC_3g06430	31.751	33.244	29.033	16.921	13.84	16.053	-1.0061	down	9.21306e-05	0.00116353	_
FxaC_3g06690	1.408	1.404	1.848	0.062	0.198	0.08	-3.76498	down	2.2239e-26	5.77341e-24	Inositol oxygenase
FxaC_3g07921	7.228	6.36	6.99	2.127	2.546	3.659	-1.30406	down	7.54902e-07	1.67255e-05	Survival protein SurE-like phosphatase/nucleotidase; SurE-like phosphatase/nucleotidase superfamily
FxaC_3g07940	0.932	1.08	1.134	0.177	0.156	0.292	-2.32606	down	6.37181e-15	5.41515e-13	Heat shock factor (HSF)-type, DNA-binding; Heat shock transcription factor family; Winged helix-like DNA-binding domain superfamily; Winged helix DNA-binding domain superfamily
FxaC_3g08080	1.475	1.803	1.497	3.375	3.983	3.519	1.1872	up	3.11869e-05	0.00046069	UDP-glucuronosyl/UDP-glucosyltransferase
FxaC_3g08300	8.315	7.698	7.201	15.803	15.775	15.029	1.00546	up	0.000352369	0.00367969	Nuclear transcription factor Y subunit A
FxaC_3g08950	1.585	1.366	1.179	0.527	0.542	0.68	-1.23819	down	1.13806e-05	0.00018889	Protein kinase domain; Serine-threonine/tyrosine-protein kinase, catalytic domain; Protein kinase-like domain superfamily
FxaC_3g09400	4.63	3.298	3.902	0	0	0	-11.9456	down	2.14253e-48	2.65211e-45	AP2/ERF domain; DNA-binding domain superfamily; AP2/ERF domain superfamily
FxaC_3g09470	0.86	1.017	0.717	0.59	0.256	0.335	-1.13318	down	0.00039129	0.00401206	_
FxaC_3g09890	1.721	1.174	1.279	1.296	5.822	1.83	1.09958	up	0.000255023	0.00279325	Tify domain; CO/COL/TOC1, conserved site; TIFY/JAZ family
FxaC_3g09920	1.797	1.621	1.587	0.548	0.81	0.968	-1.10452	down	4.62901e-05	0.000646344	ARID DNA-binding domain; Alpha crystallin/Hsp20 domain; HSP20-like chaperone; ARID DNA-binding domain superfamily
FxaC_3g11340	16.058	16.031	18.062	3.399	3.409	3.677	-2.25763	down	1.33483e-16	1.38193e-14	Membrane transport protein
FxaC_3g11460	1.679	1.682	1.757	0.469	0.577	0.751	-1.50843	down	1.87713e-08	5.96456e-07	Bromo adjacent homology (BAH) domain; C-5 cytosine methyltransferase; DNA (cytosine-5)-methyltransferase 1-like; DNA (cytosine-5)-methyltransferase 1, replication foci domain; S-adenosyl-L-methionine-dependent methyltransferase; Bromo adjacent homology (BAH) domain superfamily
FxaC_3g11650	1.088	1.168	1.514	0.258	0.423	0.225	-2.05336	down	7.24606e-11	3.54667e-09	Decaprenyl diphosphate synthase-like; Decaprenyl diphosphate synthase-like superfamily
FxaC_3g11780	21.644	22.02	24.973	11.687	9.964	9.047	-1.16076	down	8.3213e-06	0.000143148	Glycoside hydrolase, family 19, catalytic; Lysozyme-like domain superfamily
FxaC_3g11800	9.742	10.856	13.019	6.013	5.232	3.475	-1.19125	down	6.40238e-06	0.000113971	Glycoside hydrolase, family 19, catalytic; Lysozyme-like domain superfamily
FxaC_3g12660	1.151	1.175	1.375	0.508	0.551	0.681	-1.08751	down	6.65795e-05	0.000883152	Domain of unknown function DUF632; Domain of unknown function DUF630
FxaC_3g12860	2.059	2.152	2.03	4.934	4.247	4.38	1.11924	up	9.92831e-05	0.00124247	Thaumatin family; Osmotin/thaumatin-like superfamily
FxaC_3g13150	0.23	0.23	0.712	1.682	1.063	0.869	1.62213	up	2.25836e-06	4.46502e-05	Glyoxalase/fosfomycin resistance/dioxygenase domain; Glyoxalase/Bleomycin resistance protein/Dihydroxybiphenyl dioxygenase; Vicinal oxygen chelate (VOC) domain
FxaC_3g13370	0.721	1.062	1.433	3.182	1.902	1.444	1.02069	up	0.000820897	0.00744928	Linker histone H1/H5, domain H15; Winged helix-like DNA-binding domain superfamily; Winged helix DNA-binding domain superfamily
FxaC_3g13661	1.018	0.508	0.824	0.619	0.202	0.32	-1.04041	down	0.00449642	0.0303621	Cytochrome P450; Cytochrome P450, B-class; Cytochrome P450 superfamily
FxaC_3g13680	4.279	4.233	4.209	1.872	1.855	2.56	-1.01642	down	7.93472e-05	0.00102389	D-galactoside/L-rhamnose binding SUEL lectin domain; Glycoside hydrolase, family 35; Galactose-binding-like domain superfamily; Glycoside hydrolase superfamily; Glycoside hydrolase 35, catalytic domain; Beta-galactosidase, beta-sandwich domain; D-galactoside/L-rhamnose binding SUEL lectin domain superfamily
FxaC_3g14030	94.091	83.9	97.135	12.434	11.339	9.45	-3.04972	down	3.8832e-27	1.0699e-24	Dehydrin
FxaC_3g14190	3.389	3.418	4.055	7.491	7.601	7.051	1.02736	up	0.000297931	0.00318206	ATPase, AAA-type, core; AAA-type ATPase, N-terminal domain; P-loop containing nucleoside triphosphate hydrolase
FxaC_3g14790	6.205	6.407	7.218	23.834	15.764	16.157	1.49128	up	9.18014e-08	2.50107e-06	Alpha/beta hydrolase fold-1; Epoxide hydrolase-like; Alpha/Beta hydrolase fold
FxaC_3g15250	0.273	0.181	0.361	1.377	1.379	1.469	2.3698	up	3.5609e-08	1.06492e-06	Glutathione S-transferase, C-terminal-like; Glutathione S-transferase Omega/GSH; Glutathione S-transferase, C-terminal domain superfamily
FxaC_3g15320	0.424	0.455	0.421	1.496	1.747	1.595	1.89347	up	4.63002e-10	1.98621e-08	HAT, C-terminal dimerisation domain; Ribonuclease H-like superfamily; hAT-like transposase, RNase-H fold
FxaC_3g15420	1.99	1.956	2.35	4.189	4.894	4.337	1.09151	up	0.000130342	0.00157775	Transcription factor GRAS
FxaC_3g15780	4.805	4.823	4.035	8.448	12.044	14.266	1.34688	up	1.9091e-06	3.84684e-05	Calcium uniporter protein, C-terminal; MCU family
FxaC_3g15890	9.813	8.844	6.194	25.829	29.729	33.826	1.84659	up	5.21324e-11	2.61922e-09	PQ-loop repeat
FxaC_3g16770	2.972	2.233	1.426	0.616	0.769	0.661	-1.69496	down	2.20049e-08	6.89203e-07	Alpha/beta hydrolase fold-1; Alpha/Beta hydrolase fold
FxaC_3g16821	5.669	5.937	5.873	1.99	2.285	2.097	-1.45537	down	4.64526e-08	1.36187e-06	Multicopper oxidase, type 1; Cupredoxin; Multicopper oxidase, type 2; Multicopper oxidase, type 3
FxaC_3g17120	1.269	1.46	1.099	0.658	0.479	0.631	-1.11316	down	0.000436387	0.00440466	Cyclophilin-type peptidyl-prolyl cis-trans isomerase domain; Cyclophilin-like domain superfamily
FxaC_3g17200	0.547	0.595	0.461	1.443	2.152	2.028	1.80864	up	5.06728e-09	1.79511e-07	Patatin-like phospholipase domain; Acyl transferase/acyl hydrolase/lysophospholipase
FxaC_3g17530	1.436	2.182	2.853	0.921	1.038	0.912	-1.1716	down	2.9672e-05	0.000441672	_
FxaC_3g18000	4.472	4.213	5.2	2.401	1.541	2.191	-1.17847	down	8.49858e-06	0.000145963	Transferase; Chloramphenicol acetyltransferase-like domain superfamily
FxaC_3g18520	1.788	1.309	1.364	0.514	0.606	0.713	-1.28177	down	6.90115e-06	0.000121683	Calponin homology domain; EB1, C-terminal; Microtubule-associated protein RP/EB; EB1, C-terminal domain superfamily; CH domain superfamily; Intermediate filament, rod domain, coil 1B
FxaC_3g18840	0.513	1.28	1.02	0.54	0.458	0.207	-1.22103	down	0.00696294	0.0435718	_
FxaC_3g18880	5.947	7.999	8.792	3.027	3.334	2.795	-1.31203	down	5.23284e-06	9.51144e-05	Late embryogenesis abundant protein, LEA-18
FxaC_3g19290	0.491	0.435	0.541	1.836	1.339	1.344	1.62114	up	2.49607e-07	6.13856e-06	GNAT domain; Acyl-CoA N-acyltransferase
FxaC_3g19410	0.858	0.778	0.878	1.757	1.741	1.671	1.03902	up	0.000518856	0.00509262	NB-ARC; P-loop containing nucleoside triphosphate hydrolase
FxaC_3g19420	2.134	1.773	1.766	3.144	5.24	4.312	1.16177	up	0.00101515	0.0089093	_
FxaC_3g19610	1.079	1.82	1.429	0.279	0	0.134	-3.38004	down	4.72094e-14	3.58099e-12	Ribosomal protein L26/L24, eukaryotic/archaeal; KOW; Translation protein SH3-like domain superfamily; Ribosomal protein L2, domain 2
FxaC_3g20000	1.105	1.028	1.512	0.868	0.526	0.417	-1.00793	down	0.00324178	0.0231508	_
FxaC_3g20020	1.135	0.84	0.849	0.216	0.131	0.148	-2.50505	down	1.07467e-11	6.01892e-10	VQ; VQ motif-containing protein 29
FxaC_3g20120	5.438	4.049	3.217	12.148	7.963	12.425	1.35655	up	2.7899e-06	5.42303e-05	Phytosulfokine
FxaC_3g20461	1.304	0.98	0.722	0	0.038	0	-6.19752	down	7.96384e-36	3.97778e-33	Squalene epoxidase; Squalene monooxygenase
FxaC_3g20840	12.309	11.601	13.967	5.845	4.189	4.216	-1.41017	down	1.3432e-07	3.52131e-06	Germin; Cupin 1; RmlC-like cupin domain superfamily; RmlC-like jelly roll fold
FxaC_3g21710	1.234	0.941	1.096	9.592	9.382	10.041	3.14782	up	2.17918e-26	5.67458e-24	Transketolase-like, pyrimidine-binding domain; Deoxyxylulose-5-phosphate synthase; Transketolase C-terminal/Pyruvate-ferredoxin oxidoreductase domain II; Thiamin diphosphate-binding fold; Transketolase, C-terminal domain
FxaC_3g22370	2.276	2.594	2.799	0.587	0.746	0.751	-1.87817	down	5.5355e-10	2.34172e-08	_
FxaC_3g22830	0.761	0.867	0.612	1.922	1.359	1.538	1.1042	up	0.000997944	0.00878263	Protein MIZU-KUSSEI 1-like, plant
FxaC_3g23020	2.145	2.275	1.78	0.389	0.194	0.263	-2.86913	down	3.42094e-19	4.60861e-17	_
FxaC_3g23280	2.42	1.795	1.993	0.575	0.554	0.627	-1.82007	down	1.06494e-10	5.0786e-09	ABC transporter-like; ABC-2 type transporter; P-loop containing nucleoside triphosphate hydrolase; ABC transporter family G domain
FxaC_3g23570	0.167	0.262	0.158	1.227	1.856	2.008	3.11001	up	5.37031e-20	8.01751e-18	UDP-glucuronosyl/UDP-glucosyltransferase; Wall-associated receptor kinase, galacturonan-binding domain; Wall-associated receptor kinase, C-terminal
FxaC_3g23680	0.626	2.466	2.197	0.922	0.95	0.734	-1.02032	down	0.00025817	0.00282193	Domain of unknown function DUF4057
FxaC_3g23861	0.201	0	0.266	0.592	0.717	1.136	2.38087	up	4.92009e-06	8.9908e-05	_
FxaC_3g25010	44.697	41.994	42.281	104.944	92.386	85.795	1.13436	up	4.47888e-05	0.000627535	Zf-FLZ domain
FxaC_3g25560	18.506	24.171	23.318	10.342	10.237	7.016	-1.25786	down	3.64824e-06	6.89076e-05	_
FxaC_3g25620	0	0	0	2.02	0.67	0.849	10.2054	up	3.18243e-13	2.20808e-11	SANT/Myb domain; Homeobox-like domain superfamily
FxaC_3g25781	0.029	0.2	0.019	2.459	2.225	3.078	4.95123	up	2.48136e-37	1.40355e-34	_
FxaC_3g25810	0	0	0	0.763	1.251	1.799	10.3129	up	3.46243e-21	5.82145e-19	_
FxaC_3g26132	26.832	26.82	29.367	116.699	94.107	83.722	1.82685	up	6.1831e-11	3.06859e-09	_
FxaC_3g26221	0.429	0.642	0.227	3.216	3.373	3.435	2.9462	up	4.60801e-19	6.09248e-17	No apical meristem-associated, C-terminal domain
FxaC_3g26521	1.983	1.178	1.118	0.639	0.226	0.512	-1.63362	down	3.70767e-07	8.77218e-06	_
FxaC_3g27320	0.42	0.419	0.668	1.133	1.277	0.952	1.15606	up	0.0039285	0.027213	Pentatricopeptide repeat; Tetratricopeptide-like helical domain superfamily
FxaC_3g27560	1.283	0.773	1.009	0.462	0.454	0.313	-1.3163	down	3.40076e-06	6.4619e-05	Protein kinase domain; S-locus glycoprotein domain; Bulb-type lectin domain; PAN/Apple domain; Protein kinase-like domain superfamily; S-receptor-like serine/threonine-protein kinase; Bulb-type lectin domain superfamily
FxaC_3g28140	8.341	7.945	9.571	4.66	3.355	3.453	-1.17273	down	7.43841e-06	0.000129949	FAD-binding domain; FAD/NAD(P)-binding domain superfamily
FxaC_3g28390	22.464	19.048	18.445	4.715	5.782	7.76	-1.71531	down	8.6693e-11	4.19046e-09	Ribonucleotide reductase large subunit, C-terminal; ATP-cone domain; Ribonucleotide reductase R1 subunit, N-terminal; Ribonucleotide reductase, class I , alpha subunit; Ribonucleotide reductase large subunit, N-terminal; Ribonucleoside-diphosphate reductase large subunit
FxaC_3g28391	2.434	2.474	1.841	0.436	0.785	0.774	-1.75676	down	2.5459e-10	1.14158e-08	Protein kinase domain; Protein kinase-like domain superfamily
FxaC_3g28610	0.49	0.376	0.4	1.048	0.943	0.549	1.00284	up	0.00435757	0.0295854	_
FxaC_3g29470	0.317	0.266	0.431	1.404	1.459	1.186	1.99431	up	1.12662e-10	5.34885e-09	Multicopper oxidase, type 1; Cupredoxin; Multicopper oxidase, type 2; Multicopper oxidase, type 3; Laccase
FxaC_3g29741	0.373	0.248	0.288	9.117	9.53	11.595	5.05152	up	2.2214e-49	2.83182e-46	HAT, C-terminal dimerisation domain; Ribonuclease H-like superfamily
FxaC_3g30750	11.888	11.196	10.211	4.513	4.468	5.133	-1.238	down	2.24085e-06	4.43862e-05	NAC domain; NAC domain superfamily
FxaC_3g31540	1.132	0.423	0.796	0.357	0	0.229	-1.99877	down	3.90333e-06	7.33041e-05	_
FxaC_3g31560	4.51	4.137	3.225	0.304	0.644	0.437	-3.09685	down	2.95819e-14	2.30531e-12	_
FxaC_3g31580	4.51	4.137	3.345	0.304	0.644	0.437	-3.11135	down	1.96826e-14	1.56755e-12	_
FxaC_3g31600	0.902	0.72	1.434	0.304	0.161	0.146	-2.31675	down	4.85499e-05	0.000674112	_
FxaC_3g31680	5.834	5.236	5.667	2.62	1.563	1.886	-1.46306	down	6.63393e-06	0.000117578	_
FxaC_3g31810	1.47	1.465	1.401	4.518	3.758	3.6	1.45298	up	4.80275e-07	1.10897e-05	Ammonium transporter; Blood group Rhesus C/E/D polypeptide; Ammonium transporter AmtB-like domain; Ammonium/urea transporter
FxaC_3g31840	1.815	1.515	1.62	0.731	0.74	0.909	-1.05552	down	0.000113386	0.00139531	Sister chromatid cohesion protein Dcc1
FxaC_3g32090	1.771	1.276	1.466	0.207	0.835	0.517	-1.53165	down	1.2707e-06	2.66859e-05	Helicase, C-terminal; DEAD/DEAH box helicase domain; Helicase superfamily 1/2, ATP-binding domain; P-loop containing nucleoside triphosphate hydrolase
FxaC_3g32120	0	0	0.284	0.12	1.022	0.347	2.37812	up	0.00266187	0.0199083	_
FxaC_3g32160	6.635	6.617	7.202	2.638	3.1	2.781	-1.26333	down	1.37447e-06	2.8626e-05	XS domain; Zinc finger-XS domain; XS domain superfamily; Protein SUPPRESSOR OF GENE SILENCING 3
FxaC_3g32500	6.113	5.998	6.831	1.831	1.677	1.492	-1.92095	down	2.05224e-12	1.26833e-10	_
FxaC_3g32610	0.273	0.272	0.286	0.842	0.833	1.029	1.69858	up	2.92188e-07	7.04973e-06	WRKY domain; WRKY domain superfamily
FxaC_3g32900	0.072	0.071	0.095	3.614	4.216	3.18	5.51403	up	1.12307e-33	4.79613e-31	_
FxaC_3g33250	1.172	1.12	1.301	0.617	0.403	0.523	-1.21785	down	1.05628e-05	0.000176725	Bicarbonate transporter, eukaryotic; Bicarbonate transporter, C-terminal
FxaC_3g33820	0.336	0.294	0.251	1.522	1.051	1.19	2.09091	up	3.95339e-09	1.42534e-07	Ubiquitin-conjugating enzyme/RWD-like
FxaC_3g34650	1.216	1.427	0.853	0.482	0.128	0.231	-2.05163	down	1.73019e-07	4.40731e-06	_
FxaC_3g35420	0.422	0.28	0.373	0.681	0.942	1.251	1.41621	up	5.13079e-05	0.000706588	Ulp1 protease family, C-terminal catalytic domain; Papain-like cysteine peptidase superfamily
FxaC_3g36110	0.691	0.788	0.393	9.897	8.909	9.981	3.94061	up	2.36585e-29	7.68324e-27	_
FxaC_3g36650	0	0	0.096	0.975	2.843	1.989	5.87497	up	1.60325e-16	1.64191e-14	_
FxaC_3g37120	0.786	0.604	0.486	4.643	5.845	5.603	3.09849	up	3.79914e-25	8.98861e-23	Aminotransferase-like, plant mobile domain
FxaC_3g37410	0.053	0.027	0.018	0.627	0.665	1.076	4.55307	up	8.02794e-23	1.55482e-20	CCAAT-binding factor; CEBPZ/Mak21-like
FxaC_3g37770	1.805	1.65	1.85	0.543	0.403	0.66	-1.722	down	2.49296e-09	9.35117e-08	U box domain; Armadillo-like helical; Zinc finger, RING/FYVE/PHD-type; Armadillo-type fold
FxaC_3g37820	2.376	4.401	3.147	8.765	7.982	6.037	1.19878	up	8.6669e-05	0.0011032	_
FxaC_3g39180	3.815	2.828	2.37	10.916	6.361	7.505	1.45891	up	2.53495e-07	6.22879e-06	Pyridoxal phosphate phosphatase-related; Phosphatase PHOSPHO-type; HAD superfamily; HAD-like superfamily
FxaC_3g39330	0	0	0	0.561	1.29	1.078	9.93271	up	4.01544e-14	3.06216e-12	_
FxaC_3g39460	4.675	5.111	5.52	2.324	1.458	1.639	-1.49695	down	1.32663e-07	3.48428e-06	_
FxaC_3g40270	0.83	0.138	0.183	1.397	1.111	1.006	1.6077	up	0.000384989	0.00395791	_
FxaC_1g00450	0.635	0.701	0.616	1.088	1.356	1.503	1.01468	up	0.00111237	0.00963502	Domain unknown function DUF295; F-box-like domain superfamily
FxaC_1g00710	7.737	7.464	8.131	1.133	1.427	0.952	-2.7309	down	7.90225e-19	1.02419e-16	_
FxaC_1g01100	12.481	13.065	11.805	3.077	3.048	3.094	-2.01811	down	1.94997e-13	1.38774e-11	Arabinogalactan protein 16/20/22/41
FxaC_1g01720	0.814	0.946	1.311	0.525	0.291	0.373	-1.36673	down	7.08685e-06	0.000124598	_
FxaC_1g02100	26.342	25.119	18.894	6.696	9.002	10.515	-1.42427	down	5.15133e-08	1.49536e-06	ABI family
FxaC_1g02470	1.004	2.402	2.792	6.254	12.728	2.759	1.81004	up	1.00986e-07	2.71834e-06	_
FxaC_1g02480	17.36	20.251	23.318	76.116	83.502	43.553	1.73744	up	9.09089e-10	3.70096e-08	_
FxaC_1g02920	3.1	3.332	3.026	9.576	10.299	10.283	1.67262	up	3.33017e-09	1.21979e-07	Asp/Glu racemase; Asp/Glu/hydantoin racemase
FxaC_1g03130	0.968	1.103	1.465	3.493	3.211	3.465	1.52319	up	1.76451e-05	0.000278162	_
FxaC_1g03160	5.521	10.26	13.129	5.029	2.554	3.976	-1.32233	down	8.52051e-07	1.85981e-05	FAS1 domain; FAS1 domain superfamily
FxaC_1g03960	1.441	1.843	1.867	0.448	1.119	0.582	-1.26001	down	1.09027e-05	0.000181807	Sugar phosphate transporter domain
FxaC_1g04030	1.413	1.238	1.119	0.278	0.483	0.256	-1.88714	down	6.64652e-11	3.2682e-09	Glycosyl hydrolases 36; Aldolase-type TIM barrel; Glycoside hydrolase superfamily
FxaC_1g04341	5.625	6.118	5.322	13.533	17.503	17.412	1.50523	up	9.11589e-08	2.48674e-06	Oxoglutarate/iron-dependent dioxygenase; Non-haem dioxygenase N-terminal domain; Isopenicillin N synthase-like
FxaC_1g04360	0.794	0.679	0.864	1.648	1.9	1.972	1.23894	up	5.95286e-05	0.00080044	_
FxaC_1g04780	1.702	1.358	1.546	0.491	0.347	0.55	-1.72833	down	9.25429e-08	2.51966e-06	Sterile alpha motif domain; Sterile alpha motif/pointed domain superfamily
FxaC_1g04910	6.139	6.339	5.749	1.223	1.233	1.644	-2.15156	down	3.21639e-14	2.50196e-12	Protein chlororespiratory reduction 6
FxaC_1g05240	0.552	0.651	0.538	1.809	1.348	1.913	1.54044	up	1.97588e-07	4.9563e-06	Sugar/inositol transporter; Major facilitator, sugar transporter-like; Major facilitator superfamily domain; MFS transporter superfamily
FxaC_1g05250	17.964	19.45	17.718	10.48	7.677	7.312	-1.11406	down	2.40081e-05	0.000364155	_
FxaC_1g05410	1.381	1.185	1.092	0.036	0	0.043	-5.48047	down	3.01651e-45	2.83124e-42	P-type ATPase; Cation-transporting P-type ATPase, N-terminal; P-type ATPase, subfamily IIIA; P-type ATPase, A domain superfamily; P-type ATPase, transmembrane domain superfamily; P-type ATPase, cytoplasmic domain N; HAD-like superfamily
FxaC_1g05650	4.932	4.918	3.639	1.732	2.063	2.346	-1.13485	down	2.05391e-05	0.000318495	Metallo-dependent phosphatase-like
FxaC_1g05711	3.819	1.876	2.114	1.008	0.814	1.428	-1.26392	down	2.12039e-05	0.000327494	Ribosomal protein S12e; Ribosomal protein L7Ae/L30e/S12e/Gadd45; 50S ribosomal protein L30e-like
FxaC_1g05800	7.955	7.558	8.993	2.925	3.612	3.938	-1.22595	down	2.32296e-06	4.58531e-05	Reticulon
FxaC_1g05960	2.231	2.553	2.434	1.201	1.241	1.064	-1.04114	down	0.000101691	0.00126981	Senescence/spartin-associated
FxaC_1g07170	1.763	1.798	1.841	4.292	4.395	4.274	1.26214	up	8.77877e-06	0.000150382	Peptidase M24; Aminopeptidase P, N-terminal; Creatinase/Aminopeptidase P/Spt16, N-terminal; Creatinase/aminopeptidase-like
FxaC_1g08050	1.674	1.229	1.586	0.587	0.519	0.658	-1.34606	down	2.56249e-06	5.00492e-05	Survival protein SurE-like phosphatase/nucleotidase; SurE-like phosphatase/nucleotidase superfamily
FxaC_1g08130	0.57	1.085	0.669	1.331	1.735	1.759	1.05295	up	0.000678537	0.00637213	_
FxaC_1g08250	2.86	3.712	4.242	1.649	1.557	1.489	-1.20318	down	6.39254e-06	0.00011382	UDP-glucuronosyl/UDP-glucosyltransferase
FxaC_1g08261	9.27	8.788	8.698	0.791	0.816	0.865	-3.43452	down	9.553e-32	3.59441e-29	Harbinger transposase-derived nuclease domain
FxaC_1g08350	0.632	0.746	0.692	1.749	1.601	1.46	1.21522	up	3.31932e-05	0.000485955	Cleavage/polyadenylation specificity factor subunit 5
FxaC_1g08790	0.573	0.222	0.633	2.441	3.044	2.524	2.48514	up	5.27124e-15	4.53395e-13	SANT/Myb domain; Homeobox-like domain superfamily
FxaC_1g08950	1.082	0.4	0.796	0.067	0.107	0.065	-3.23659	down	3.53857e-14	2.73762e-12	Germin; Cupin 1; RmlC-like cupin domain superfamily; RmlC-like jelly roll fold
FxaC_1g09390	1.538	0.418	0.834	0.118	0	0.565	-2.02554	down	0.000105955	0.00131575	_
FxaC_1g09850	23.918	29.228	28.299	0.29	0.051	0.185	-7.26647	down	2.5204e-77	2.15269e-73	AP2/ERF domain; DNA-binding domain superfamily; AP2/ERF domain superfamily
FxaC_1g10600	0.224	0.671	0.594	1.794	2.103	2.81	2.16907	up	3.51999e-08	1.05533e-06	_
FxaC_1g10670	2.223	1.817	1.619	0.636	0.397	0.323	-2.05877	down	1.47062e-10	6.84882e-09	_
FxaC_1g11050	40.102	37.92	45.436	10.312	10.182	9.16	-2.05761	down	2.32572e-14	1.83758e-12	Membrane transport protein
FxaC_1g11290	2.064	1.504	1.593	0.342	0.334	0.449	-2.19472	down	1.456e-14	1.17987e-12	WD40/YVTN repeat-like-containing domain superfamily; WD40-repeat-containing domain; WD40-repeat-containing domain superfamily
FxaC_1g11410	19.949	21.972	21.305	8.102	8.895	8.424	-1.3144	down	4.2284e-07	9.90814e-06	Decaprenyl diphosphate synthase-like; Decaprenyl diphosphate synthase-like superfamily
FxaC_1g11640	36.423	33.343	44.216	20.231	14.39	17.538	-1.12777	down	1.312e-05	0.000214385	Glycoside hydrolase, family 19, catalytic; Chitin-binding, type 1; Lysozyme-like domain superfamily; Endochitinase-like superfamily
FxaC_1g12240	0.914	0.982	1.099	0.343	0.465	0.296	-1.43735	down	4.38452e-07	1.02319e-05	Domain of unknown function DUF632; Domain of unknown function DUF630
FxaC_1g12500	1.312	1.454	1.655	0.614	0.558	0.774	-1.18262	down	2.14563e-05	0.000330794	_
FxaC_1g12511	1.51	1.079	1.603	0.192	0.534	0.714	-1.5396	down	2.01439e-07	5.044e-06	GDSL lipase/esterase; SGNH hydrolase superfamily
FxaC_1g12710	1.541	1.29	1.348	0.371	0.663	0.934	-1.08527	down	0.000131679	0.00159281	Tetratricopeptide repeat 1; Tetratricopeptide-like helical domain superfamily; Tetratricopeptide repeat-containing domain
FxaC_1g13370	0.567	0.679	0.727	2.612	2.297	1.865	1.77806	up	1.56275e-08	5.03113e-07	Glyoxalase/fosfomycin resistance/dioxygenase domain; Glyoxalase/Bleomycin resistance protein/Dihydroxybiphenyl dioxygenase; Vicinal oxygen chelate (VOC) domain
FxaC_1g13520	4.756	4.946	5.425	28.311	24.617	22.554	2.31878	up	2.80051e-16	2.78133e-14	Cytochrome P450; Cytochrome P450, E-class, group I; Cytochrome P450 superfamily
FxaC_1g13530	2.382	4.217	4.93	1.404	1.17	1.974	-1.34139	down	2.12185e-06	4.23236e-05	_
FxaC_1g13591	1.931	2.715	2.453	0.693	0.82	0.896	-1.558	down	1.26166e-08	4.12399e-07	Leucine-rich repeat; Leucine-rich repeat domain superfamily
FxaC_1g13810	1.238	0.917	0.585	1.905	1.926	2.744	1.26189	up	4.10025e-05	0.000584457	EamA domain; WAT1-related protein
FxaC_1g14150	500.645	475.411	507.201	257.166	233.724	180.051	-1.14451	down	9.55765e-06	0.000162292	Dehydrin
FxaC_1g14160	1.465	1.256	0.864	0.636	0.491	0.296	-1.33121	down	6.8202e-06	0.00012051	WD40 repeat; WD40/YVTN repeat-like-containing domain superfamily; WD40-repeat-containing domain; Anaphase-promoting complex subunit 4, WD40 domain; WD40-repeat-containing domain superfamily; Periodic tryptophan protein 1
FxaC_1g14210	7.58	8.313	8.795	18.641	16.031	16.345	1.04708	up	0.000190899	0.00218954	Protein kinase domain; Protein kinase-like domain superfamily
FxaC_1g14300	11.901	13.345	13.784	27.917	29.514	25.709	1.0909	up	0.000102245	0.0012758	_
FxaC_1g14590	0.781	0.779	0.579	1.579	1.674	1.465	1.14013	up	0.000270427	0.00293673	_
FxaC_1g15130	10.969	11.319	11.997	3.314	3.071	2.595	-1.93243	down	2.17439e-12	1.34092e-10	_
FxaC_1g15210	0.962	1.003	0.859	0.282	0.39	0.672	-1.06952	down	0.000113261	0.00139452	_
FxaC_1g15220	0.322	0.261	0.426	0.694	1.059	0.878	1.38005	up	2.09888e-05	0.000324654	_
FxaC_1g15320	0.939	0.826	1.024	0.186	0.099	0.134	-2.72598	down	4.43937e-11	2.25966e-09	_
FxaC_1g15340	0.976	0.762	0.806	1.22	1.985	2.049	1.04544	up	0.00034385	0.00360032	_
FxaC_1g15540	0.91	0.897	1.074	1.717	2.204	2.012	1.04142	up	0.000331055	0.00348809	_
FxaC_1g15520	1.229	1.362	1.583	2.487	3.4	3.009	1.09118	up	0.000184867	0.00212913	_
FxaC_1g15830	3.277	2.784	2.947	10.338	8.887	10.382	1.71633	up	1.19017e-09	4.7215e-08	PQ-loop repeat
FxaC_1g16060	0.49	1.368	0.649	1.733	1.75	1.901	1.10179	up	0.00289548	0.0210706	Protein of unknown function DUF4228, plant
FxaC_1g16640	3.776	4.005	3.711	23.996	21.22	22.043	2.54879	up	6.66964e-19	8.68386e-17	Alpha/beta hydrolase fold-1; Alpha/Beta hydrolase fold
FxaC_1g16690	3.596	2.862	3.656	0.887	0.454	0.998	-2.11097	down	6.90419e-13	4.57127e-11	Alpha/beta hydrolase fold-1; Alpha/Beta hydrolase fold
FxaC_1g16751	8.929	8.095	8.365	3.021	3.349	3.438	-1.3719	down	1.79004e-07	4.53945e-06	Multicopper oxidase, type 1; Cupredoxin; Multicopper oxidase, type 2; Multicopper oxidase, type 3
FxaC_1g16950	5.23	4.448	3.533	1.45	2.271	2.246	-1.14626	down	1.04722e-05	0.00017538	Leucine-rich repeat; NB-ARC; Powdery mildew resistance protein, RPW8 domain; P-loop containing nucleoside triphosphate hydrolase; Leucine-rich repeat domain superfamily
FxaC_1g16970	3.792	3.413	3.053	1.407	1.719	1.984	-1.00493	down	0.000101268	0.00126546	_
FxaC_1g16972	0.914	1.187	1.027	1.903	2.716	2.799	1.24499	up	1.78484e-05	0.000281212	_
FxaC_1g17000	1.606	1.862	1.484	0.566	0.7	0.905	-1.18853	down	4.83785e-05	0.000672426	_
FxaC_1g18000	1.065	1.366	1.445	3.161	2.695	2.973	1.18706	up	5.58495e-05	0.000758252	_
FxaC_1g18090	0.942	1.286	1.018	0.209	0.399	0.321	-1.80159	down	1.94612e-07	4.89026e-06	_
FxaC_1g18130	1.917	1.801	2.034	0.658	0.449	0.572	-1.77464	down	5.04405e-10	2.15301e-08	_
FxaC_1g18160	1.155	1.21	1.132	0.357	0.339	0.402	-1.66854	down	7.26614e-09	2.50751e-07	_
FxaC_1g18230	0.379	0.126	0.084	0.266	0.451	1.124	1.63917	up	0.000325768	0.00343976	_
FxaC_1g18590	8.453	9.138	7.412	14.234	18.059	21.966	1.11767	up	8.18351e-05	0.00105139	Oxoglutarate/iron-dependent dioxygenase; Non-haem dioxygenase N-terminal domain; Isopenicillin N synthase-like
FxaC_1g19060	3.869	3.466	3.119	6.562	7.61	6.798	1.00406	up	0.000624706	0.00594968	Cytochrome P450; Cytochrome P450, E-class, group I; Cytochrome P450 superfamily
FxaC_1g19082	7.001	5.818	7.831	13.296	13.615	18.361	1.13236	up	9.37061e-05	0.00118133	Cytochrome P450; Cytochrome P450 superfamily
FxaC_1g19180	2.962	3.275	3.015	1.311	1.103	1.437	-1.26388	down	2.37491e-06	4.67705e-05	Cytochrome P450; Cytochrome P450, E-class, group I; Cytochrome P450 superfamily
FxaC_1g19890	0.434	0.487	0.347	1.249	1.147	1.228	1.51281	up	8.21532e-07	1.80181e-05	GNAT domain; Acyl-CoA N-acyltransferase
FxaC_1g20070	2.775	2.444	2.184	1.062	1.143	1.355	-1.0556	down	7.55684e-05	0.00098061	Cyclin, N-terminal; Cyclin-like superfamily
FxaC_1g20960	7.827	7.23	7.661	2.747	3.002	3.343	-1.32088	down	4.72615e-07	1.09513e-05	Squalene epoxidase; FAD/NAD(P)-binding domain superfamily; Squalene monooxygenase
FxaC_1g21451	0.778	1.128	0.796	2.322	2.021	2.401	1.31862	up	8.46746e-05	0.00108088	GroES-like superfamily; Oxidoreductase, N-terminal domain
FxaC_1g22000	3.86	4.229	4.22	0.775	0.741	0.889	-2.35416	down	1.96186e-16	1.99245e-14	GroES-like superfamily; Alcohol dehydrogenase, C-terminal; Alcohol dehydrogenase, N-terminal; NAD(P)-binding domain superfamily
FxaC_1g22002	1.091	2.1	2.318	0.256	0.521	0.451	-2.16275	down	5.135e-13	3.46161e-11	GroES-like superfamily; Alcohol dehydrogenase, C-terminal; Alcohol dehydrogenase, N-terminal; NAD(P)-binding domain superfamily
FxaC_1g22570	0	0	0	1.68	1.824	2.765	11.0297	up	2.3273e-39	1.47242e-36	U box domain; Zinc finger, RING/FYVE/PHD-type
FxaC_1g22830	1.899	2.248	2.096	0.566	0.777	0.352	-1.8791	down	7.61003e-10	3.13394e-08	_
FxaC_1g23210	8.36	16.395	22.76	8.603	5.972	7.283	-1.12011	down	2.3821e-05	0.000361574	_
FxaC_1g23770	1.575	2.199	2.2	0.506	0.665	0.347	-1.9744	down	3.40279e-11	1.76356e-09	_
FxaC_1g23810	11.8	11.223	9.715	25.944	27.984	29.137	1.34319	up	1.57198e-06	3.23294e-05	Protein kinase domain; Protein kinase-like domain superfamily
FxaC_1g23940	1.547	1.207	1.176	0.464	0.42	0.391	-1.62174	down	1.26797e-08	4.14303e-07	ABC-2 type transporter; ABC transporter-like; P-loop containing nucleoside triphosphate hydrolase; ABC transporter family G domain
FxaC_1g24150	1.345	0.784	1.124	0.331	0.296	0.318	-1.78014	down	4.15609e-09	1.4915e-07	UDP-glucuronosyl/UDP-glucosyltransferase
FxaC_1g24170	1.315	1.044	1.227	7.911	9.181	7.66	2.78607	up	7.4652e-21	1.2076e-18	UDP-glucuronosyl/UDP-glucosyltransferase
FxaC_1g24570	24.714	23.011	27.717	14.498	10.938	11.943	-1.01308	down	8.51921e-05	0.00108683	Annexin; Annexin D, plant; Annexin repeat; Annexin superfamily
FxaC_1g24580	3.341	4.927	4.481	1.986	2.557	1.725	-1.02396	down	0.000107333	0.00132939	Domain of unknown function DUF4057
FxaC_1g25100	0.731	0.867	0.834	1.835	2.306	1.996	1.33432	up	4.53247e-06	8.35757e-05	Acyl-CoA oxidase, C-terminal; Acyl-CoA oxidase/dehydrogenase, central domain; Acyl-CoA dehydrogenase/oxidase C-terminal; Acyl-CoA dehydrogenase/oxidase, N-terminal and middle domain superfamily; Acyl-CoA dehydrogenase-like, C-terminal
FxaC_1g25351	3.992	3.619	4.072	0.526	0.9	0.962	-2.2891	down	6.07184e-16	5.82699e-14	Glycoside hydrolase, family 5; Actin-crosslinking; Fascin; Glycoside hydrolase superfamily
FxaC_1g25410	12.491	12.656	13.434	33.767	30.071	26.225	1.22298	up	1.18693e-05	0.000196125	Zf-FLZ domain
FxaC_1g25430	2.8	3.31	2.061	0.262	1.019	0.503	-2.1935	down	5.17022e-10	2.20136e-08	FAR1 DNA binding domain
FxaC_1g25470	0	0	0	1.278	1.626	2.208	10.7356	up	7.82062e-31	2.77165e-28	_
FxaC_1g25480	0	0	0	3.359	5.7	5.675	12.2622	up	1.8965e-32	7.43037e-30	_
FxaC_1g26450	17.504	16.225	15.032	32.103	37.384	37.68	1.13601	up	5.0308e-05	0.000695059	Glycoside hydrolase, family 77; Glycoside hydrolase superfamily
FxaC_1g26540	0.433	0.546	0.393	0.749	1.263	1.162	1.20823	up	0.000161316	0.0018882	_
FxaC_1g27250	0.578	0.376	0.533	0.973	1.279	1.422	1.30322	up	3.7753e-05	0.000543856	RNA polymerase Rpb7-like , N-terminal; Nucleic acid-binding, OB-fold; RNA polymerase III, subunit Rpc25; RNA polymerase Rpb7-like, N-terminal domain superfamily
FxaC_1g27690	0.508	0.507	0.673	1.711	0.983	1.3	1.24104	up	0.00127713	0.0108441	Root meristem growth factor 9
FxaC_1g28120	0	0.083	0.165	0.666	0.892	1.009	3.35601	up	6.26533e-14	4.68589e-12	Calponin homology domain; EB1, C-terminal; Microtubule-associated protein RP/EB; EB1, C-terminal domain superfamily; CH domain superfamily; Intermediate filament, rod domain, coil 1B
FxaC_1g28130	1.418	1.807	1.461	3.648	3.025	2.929	1.03451	up	0.00123024	0.010516	_
FxaC_1g28411	0.598	1.141	0.93	0.416	0.372	0.42	-1.14172	down	0.000139784	0.00166654	FAD-binding domain; FAD/NAD(P)-binding domain superfamily
FxaC_1g28640	21.642	17.707	18.776	6.641	8.246	9.757	-1.23782	down	1.62445e-06	3.33043e-05	Ribonucleotide reductase large subunit, C-terminal; ATP-cone domain; Ribonucleotide reductase R1 subunit, N-terminal; Ribonucleotide reductase, class I , alpha subunit; Ribonucleotide reductase large subunit, N-terminal; Ribonucleoside-diphosphate reductase large subunit
FxaC_1g30610	7.483	7.241	7.155	2.113	2.201	1.956	-1.80252	down	2.15725e-11	1.15086e-09	NAC domain; NAC domain superfamily
FxaC_1g30930	0	0	0.036	1.139	0.87	0.612	6.07215	up	2.55191e-19	3.48212e-17	Transcription factor TGA like domain
FxaC_1g31790	0.333	0.373	0.468	0.595	0.854	1.277	1.21326	up	0.000922004	0.00822876	RNA-binding, CRM domain; YhbY-like superfamily
FxaC_1g32140	4.921	4.609	5.394	2.579	1.858	1.973	-1.21885	down	3.24993e-06	6.20012e-05	Pectinacetylesterase/NOTUM
FxaC_1g32150	5.397	5.262	5.468	1.294	0.954	0.993	-2.3139	down	1.08999e-16	1.1395e-14	_
FxaC_1g32260	0.42	0.639	0.483	1.86	1.776	1.822	1.82156	up	2.71464e-09	1.01028e-07	WRKY domain; WRKY domain superfamily
FxaC_1g32530	1.597	1.195	1.719	0.616	0.44	0.861	-1.2333	down	6.01861e-06	0.000107957	_
FxaC_1g32560	0.494	0.296	0.393	1.081	0.882	1.038	1.34078	up	0.00166739	0.0134848	_
FxaC_1g33090	4.722	4.435	4.765	1.346	1.729	1.575	-1.58144	down	3.32519e-09	1.21944e-07	Bicarbonate transporter, eukaryotic; Bicarbonate transporter, C-terminal
FxaC_1g33500	0.803	0.897	1.039	0.161	0.342	0.201	-1.95545	down	2.12777e-10	9.68221e-09	Aspartic peptidase A1 family; Aspartic peptidase domain superfamily; Xylanase inhibitor, C-terminal; Xylanase inhibitor, N-terminal; Peptidase family A1 domain
FxaC_1g34030	85.348	106.192	88.054	34.433	34.577	35.612	-1.41812	down	6.20196e-08	1.75985e-06	PetM of cytochrome b6/f complex subunit 7
FxaC_1g34480	1.924	1.596	1.81	0.454	0.53	0.596	-1.75229	down	7.28101e-10	3.01297e-08	AMP-dependent synthetase/ligase; AMP-binding enzyme, C-terminal domain; AMP-dependent synthetase-like superfamily
FxaC_1g34880	1.046	1.522	1.722	0.357	0.454	0.594	-1.60834	down	6.31867e-08	1.79059e-06	Expansin; Expansin/pollen allergen, DPBB domain; Expansin, cellulose-binding-like domain; Expansin/Lol pI; RlpA-like protein, double-psi beta-barrel domain; Expansin, cellulose-binding-like domain superfamily; RlpA-like domain superfamily
FxaC_1g34920	0.311	0.31	0	0.917	1.389	1.383	2.56478	up	3.89504e-06	7.32128e-05	Cation/H+ exchanger; Sodium/solute symporter superfamily
FxaC_1g34921	0.041	0	0.027	1.61	1.925	1.348	6.10469	up	2.25085e-32	8.77841e-30	_
FxaC_1g35650	0.063	0	0.249	0.792	1.288	0.912	3.24913	up	1.55014e-16	1.59325e-14	SANT/Myb domain; Homeobox-like domain superfamily
FxaC_1g36200	5.964	6.19	6.645	11.906	14	12.249	1.0211	up	0.000304913	0.00324522	UDP-glucuronosyl/UDP-glucosyltransferase
FxaC_1g36490	4.594	4.311	4.574	0.697	0.603	0.437	-2.95388	down	8.20223e-24	1.72128e-21	U box domain; Armadillo-like helical; Zinc finger, RING/FYVE/PHD-type; Armadillo-type fold
FxaC_1g36900	9.081	9.003	7.075	3.913	4.198	3.627	-1.09969	down	3.84155e-05	0.000552092	Protein of unknown function DUF309; TTHA0068-like superfamily
FxaC_1g37360	1.06	1.368	0.826	1.889	4.731	5.341	1.87708	up	3.56805e-09	1.29626e-07	Serine hydrolase FSH; Alpha/Beta hydrolase fold
FxaC_1g39031	0.592	0.418	0.311	1.87	1.763	1.676	2.00435	up	1.35822e-10	6.37049e-09	Transposase, MuDR, plant
FxaC_1g39390	0.114	0.228	0.227	0.673	0.51	1.015	1.94407	up	0.000386604	0.00397212	_
FxaC_1g40030	0	0	0	0.953	1.145	0.976	10.0023	up	1.59972e-19	2.26215e-17	_
FxaC_1g41220	0	0.088	0.058	1.264	2.995	5.423	6.02237	up	2.00746e-30	6.91367e-28	_
FxaC_1g41240	1.116	0.727	0.784	0.307	0.386	0.405	-1.25625	down	3.28803e-05	0.00048187	FMN-binding split barrel; Domain of unknown function DUF2470; Haem oxygenase HugZ-like superfamily
FxaC_7g00160	2.039	1.794	1.694	4.073	4.534	4.201	1.21203	up	4.02265e-05	0.000574738	Ubiquitin-conjugating enzyme E2; Ubiquitin-conjugating enzyme/RWD-like
FxaC_7g00490	0.655	1.062	1.247	2.965	2.12	2.118	1.28019	up	0.000170884	0.0019863	_
FxaC_7g00990	36.307	40.536	53.096	20.623	22.032	17.717	-1.10584	down	1.64898e-05	0.000261835	_
FxaC_7g01090	0	0	0	0.146	1.081	0.838	9.42906	up	1.65761e-07	4.24396e-06	Transcription factor, K-box
FxaC_7g01660	48.784	38.939	48.348	18.553	13.911	18.446	-1.41829	down	6.61429e-08	1.86262e-06	Aminotransferase-like, PLP-dependent enzymes; Branched-chain-amino-acid aminotransferase-like, N-terminal
FxaC_7g01680	1.326	0.808	5.511	0.93	0.789	1.25	-1.36365	down	5.46069e-06	9.89191e-05	Cysteine-rich secretory protein-related; CAP domain; CAP superfamily
FxaC_7g01700	0	0	0	0.806	2.736	2.941	11.0782	up	5.79045e-17	6.21317e-15	_
FxaC_7g01710	0	0	0	0.749	1.191	2.755	10.6129	up	2.5324e-16	2.5357e-14	_
FxaC_7g02140	2.303	0.902	2.015	0.277	0.367	0.266	-2.51619	down	4.68064e-11	2.37116e-09	Phytosulfokine
FxaC_7g02521	0.958	0.628	0.73	1.458	1.839	2.174	1.23909	up	2.24766e-05	0.000344658	_
FxaC_7g03050	3.336	2.849	3.087	1.616	1.02	1.884	-1.03607	down	0.000105542	0.001311	NAD(P)-binding domain superfamily
FxaC_7g03110	1.337	2.872	2.943	0.606	0.845	0.815	-1.6569	down	2.5366e-09	9.48986e-08	_
FxaC_7g03190	3.532	1.845	1.894	3.965	3.755	6.934	1.01077	up	0.00264739	0.0198243	_
FxaC_7g03530	1.008	0.574	0.953	0.225	0.422	0.598	-1.02407	down	0.000390031	0.00400108	Cyclin, C-terminal domain; Cyclin, N-terminal; Cyclin-like superfamily
FxaC_7g03730	6.782	5.759	4.804	1.765	2.11	2.874	-1.36138	down	2.86061e-07	6.91166e-06	Cyclin, C-terminal domain; Cyclin, N-terminal; Cyclin-like superfamily
FxaC_7g03940	1.208	0.926	1.015	0.508	0.373	0.225	-1.50701	down	9.71638e-06	0.000164791	SANT/Myb domain; Homeobox-like domain superfamily
FxaC_7g03980	2.105	3.165	2.938	0.9	0.839	0.733	-1.73013	down	1.87708e-09	7.16367e-08	GroES-like superfamily; Alcohol dehydrogenase, C-terminal; Alcohol dehydrogenase, N-terminal; NAD(P)-binding domain superfamily
FxaC_7g03981	15.065	16.782	17.56	43.316	49.645	42.721	1.45739	up	1.84837e-07	4.67073e-06	GroES-like superfamily; Alcohol dehydrogenase, C-terminal; Alcohol dehydrogenase, N-terminal; NAD(P)-binding domain superfamily
FxaC_7g04250	3.88	4.091	3.642	1.494	1.485	1.255	-1.455	down	8.98581e-08	2.45517e-06	U box domain; Armadillo-like helical; Zinc finger, RING/FYVE/PHD-type; Armadillo-type fold
FxaC_7g04270	15.036	13.123	11.743	5.158	6.347	6.326	-1.16194	down	6.85096e-06	0.000120973	Protein kinase domain; Protein kinase-like domain superfamily; SPARK domain
FxaC_7g04640	0.747	0.945	1.084	0	0	0	-9.85539	down	4.73531e-34	2.06351e-31	AP2/ERF domain; DNA-binding domain superfamily; AP2/ERF domain superfamily
FxaC_7g04720	0.329	0.46	0.305	2.495	2.587	2.502	2.78997	up	1.45049e-14	1.17652e-12	Protein of unknown function DUF677
FxaC_7g04730	0.281	0.28	0.466	2.072	1.884	2.103	2.55715	up	8.19386e-12	4.67812e-10	Protein of unknown function DUF677
FxaC_7g05280	2.704	2.422	2.011	3.893	6.455	6.398	1.23008	up	1.8389e-05	0.000288664	RNA recognition motif domain; Lupus La protein; La-type HTH domain; Ataxin-2, C-terminal; Nucleotide-binding alpha-beta plait domain superfamily; RNA-binding domain superfamily; Winged helix-like DNA-binding domain superfamily; Winged helix DNA-binding domain superfamily
FxaC_7g05910	0.119	0.178	0.276	1.254	1.436	1.396	2.82761	up	2.88103e-12	1.74025e-10	Toll/interleukin-1 receptor homology (TIR) domain; Toll/interleukin-1 receptor homology (TIR) domain superfamily
FxaC_7g06100	3.084	3.128	3.254	0.807	0.731	0.634	-2.1222	down	6.36786e-14	4.75009e-12	_
FxaC_7g06650	0.474	0.54	0.314	0.683	0.906	1.203	1.07034	up	0.00613411	0.0392362	Copine
FxaC_7g06690	2.251	1.768	2.563	1.091	0.959	0.992	-1.11274	down	3.60901e-05	0.000521748	Glycoside hydrolase family 17; X8 domain; Glycoside hydrolase superfamily
FxaC_7g07400	5.979	5.869	6.023	15.686	17.563	18.036	1.52076	up	5.91737e-08	1.68526e-06	Nucleotidyl transferase domain; Trimeric LpxA-like superfamily; Glucose-1-phosphate adenylyltransferase; Nucleotide-diphospho-sugar transferases
FxaC_7g08380	0	0	0	1.091	1.609	1.593	10.4838	up	5.18658e-29	1.63465e-26	_
FxaC_7g08630	0.339	0.339	0.15	1.334	0.707	0.64	1.69146	up	0.000364567	0.00377376	Small auxin-up RNA
FxaC_7g08800	1.234	0.103	0.477	0.173	0.276	0.083	-1.76395	down	0.00093771	0.00834626	_
FxaC_7g09910	2.808	2.426	1.921	4.413	3.928	6.581	1.0601	up	0.000710593	0.00663451	_
FxaC_7g10140	1.762	1.575	1.529	4.689	4.014	4.468	1.436	up	5.47054e-07	1.24765e-05	Os02g0753200-like
FxaC_7g10650	2.263	2.116	2.248	6.907	3.915	4.344	1.19405	up	0.000223578	0.00250966	Protein of unknown function DUF3511
FxaC_7g11640	0	0	0	6.533	11.307	11.934	13.2769	up	8.33175e-70	4.44765e-66	_
FxaC_7g13750	193.552	188.63	210.544	9.99	12.298	9.277	-4.23084	down	1.71366e-45	1.70193e-42	_
FxaC_7g13900	48.55	43.154	47.328	5.136	5.373	5.064	-3.15805	down	1.10049e-27	3.11237e-25	_
FxaC_7g14190	2.719	2.436	2.94	0.787	0.702	0.738	-1.86052	down	4.92489e-11	2.47977e-09	NAC domain; NAC domain superfamily
FxaC_7g14550	4.235	4.03	4.359	10.659	10.216	9.801	1.28074	up	4.93136e-06	9.00753e-05	Cytochrome P450; Cytochrome P450, E-class, group I; Cytochrome P450 superfamily
FxaC_7g15130	2.198	2.442	2.23	0.469	0.522	0.562	-2.1431	down	5.59392e-13	3.7591e-11	Peptidase C1A, papain C-terminal; Cathepsin propeptide inhibitor domain (I29); Papain-like cysteine peptidase superfamily
FxaC_7g15360	4.617	4.124	5.318	1.716	1.515	1.542	-1.55793	down	4.95234e-09	1.76023e-07	Peptidase C1A, papain C-terminal; Hydroxymethylglutaryl-CoA reductase, class I/II; Hydroxymethylglutaryl-CoA reductase, eukaryotic/archaeal type; Hydroxymethylglutaryl-CoA reductase, class I/II, NAD/NADP-binding domain superfamily; Hydroxymethylglutaryl-CoA reductase, class I/II, substrate-binding domain superfamily; Hydroxymethylglutaryl-CoA reductase, class I/II, catalytic domain superfamily; H…
FxaC_7g15760	0.603	0.449	0.444	0.879	1.154	1.045	1.0394	up	0.000439248	0.00441576	Toll/interleukin-1 receptor homology (TIR) domain; Leucine-rich repeat; NB-ARC; P-loop containing nucleoside triphosphate hydrolase; Leucine-rich repeat domain superfamily; Toll/interleukin-1 receptor homology (TIR) domain superfamily
FxaC_7g16170	0.063	0.063	0.042	0.852	1.129	0.69	3.96693	up	1.37851e-19	1.96233e-17	Bile acid:sodium symporter/arsenical resistance protein Acr3; Sodium/solute symporter superfamily
FxaC_7g16190	0.725	0.667	0.627	1.689	1.344	1.351	1.11745	up	0.000327775	0.00345667	Helix-loop-helix DNA-binding domain superfamily
FxaC_7g17290	1.338	2.402	0.886	0.338	0.239	0.974	-1.57471	down	0.000101444	0.00126728	Bifunctional inhibitor/plant lipid transfer protein/seed storage helical domain; Bifunctional inhibitor/plant lipid transfer protein/seed storage helical domain superfamily; Putative lipid-transfer protein DIR1-like
FxaC_7g17460	7.872	7.382	6.385	2.584	2.805	2.715	-1.41659	down	1.5022e-07	3.8951e-06	Stomagen; Stomagen, C-terminal domain superfamily
FxaC_7g18690	1.222	1.46	1.321	0.427	0.607	0.932	-1.0247	down	0.000110284	0.00136297	Protein kinase domain; Serine-threonine/tyrosine-protein kinase, catalytic domain; Leucine-rich repeat; Protein kinase-like domain superfamily; Malectin-like domain; Leucine-rich repeat domain superfamily
FxaC_7g18911	0	0	0	0.994	2.108	2.342	10.8263	up	1.69682e-22	3.19928e-20	_
FxaC_7g19080	0.21	0.168	0.195	1.737	1.09	1.497	2.90923	up	2.75859e-18	3.4346e-16	Zinc finger C2H2-type; Zinc finger C2H2 superfamily
FxaC_7g19930	9.217	8.363	7.229	55.117	50.772	55.836	2.70446	up	4.40486e-21	7.31953e-19	Chlorophyll A-B binding protein; Chlorophyll a/b binding domain superfamily
FxaC_7g20140	0.946	1.159	1.277	0.575	0.513	0.542	-1.05163	down	0.000108704	0.0013452	Fanconi anemia group F protein
FxaC_7g20150	6.068	5.866	6.681	3.479	2.593	2.347	-1.14446	down	2.04846e-05	0.000317822	Acid phosphatase, class B-like; HAD superfamily; HAD-like superfamily
FxaC_7g20611	5.841	4.75	5.044	19.957	21.165	21.32	1.99753	up	1.45266e-12	9.21219e-11	ABC transporter-like; P-loop containing nucleoside triphosphate hydrolase
FxaC_7g21030	3.776	3.998	4.075	1.962	1.79	1.319	-1.22394	down	1.14119e-05	0.000189373	AP2/ERF domain; DNA-binding domain superfamily; AP2/ERF domain superfamily
FxaC_7g21620	1.155	1.152	1.36	0.324	0.344	0.311	-1.90199	down	1.32398e-05	0.000215724	_
FxaC_7g22500	4.106	3.126	2.807	4.845	8.161	9.637	1.17321	up	3.73833e-05	0.000538621	Heat shock factor (HSF)-type, DNA-binding; Heat shock transcription factor family; Winged helix-like DNA-binding domain superfamily; Winged helix DNA-binding domain superfamily
FxaC_7g22610	3.669	3.358	4.06	1.055	1.321	1.599	-1.47914	down	3.20066e-08	9.68372e-07	SLC26A/SulP transporter; STAS domain; SLC26A/SulP transporter domain; Sulfate transporter 3.1; STAS domain superfamily
FxaC_7g22790	1.351	0.485	0.93	0.273	0.338	0.306	-1.58966	down	1.45302e-05	0.000233806	Bifunctional inhibitor/plant lipid transfer protein/seed storage helical domain; Bifunctional inhibitor/plant lipid transfer protein/seed storage helical domain superfamily; Alpha-Amylase Inhibitors (AAI), Lipid Transfer (LT) and Seed Storage (SS) Protein
FxaC_7g22800	0.974	1.339	1.09	0.339	0.21	0.353	-1.91209	down	3.97431e-09	1.43228e-07	Plant lipid transfer protein/Par allergen; Bifunctional inhibitor/plant lipid transfer protein/seed storage helical domain; Bifunctional inhibitor/plant lipid transfer protein/seed storage helical domain superfamily; Alpha-Amylase Inhibitors (AAI), Lipid Transfer (LT) and Seed Storage (SS) Protein
FxaC_7g23480	0.138	0.137	0.319	0.695	0.675	1.112	2.05744	up	4.03735e-06	7.56381e-05	_
FxaC_7g23490	0.582	0.608	0.66	1.749	1.583	2.261	1.59453	up	2.72379e-07	6.6469e-06	Myc-type, basic helix-loop-helix (bHLH) domain; Helix-loop-helix DNA-binding domain superfamily
FxaC_7g23910	3.551	5.365	5.505	1.223	1.441	1.87	-1.66866	down	1.00587e-09	4.06012e-08	_
FxaC_7g24230	9.96	9.031	10.36	22.332	20.412	20.122	1.09879	up	8.429e-05	0.00107838	Alpha/beta hydrolase fold-3; Alpha/Beta hydrolase fold
FxaC_7g24460	17.112	18.618	16.553	8.613	9.237	8.066	-1.01241	down	7.92049e-05	0.00102267	CRIB domain; Rho GTPase-activating protein domain; Rho GTPase activation protein; CRIB domain superfamily
FxaC_7g24660	0.84	0.609	0.809	2.315	1.296	1.913	1.28954	up	0.000200152	0.00228148	HAT, C-terminal dimerisation domain; Ribonuclease H-like superfamily
FxaC_7g24661	1.66	1.103	1.557	4.075	2.223	3.465	1.17573	up	0.000694847	0.00650527	_
FxaC_7g24770	8.6	8.31	10.651	3.211	2.278	3.574	-1.60425	down	2.20157e-09	8.29825e-08	SWEET sugar transporter
FxaC_7g24960	0.624	0.764	0.77	1.457	2.103	1.583	1.25175	up	5.76369e-05	0.000778066	Leucine-rich repeat
FxaC_7g25150	8.349	8.286	7.147	2.387	3.22	3.21	-1.4312	down	4.96408e-08	1.44557e-06	Domain of unknown function DUF255; Six-hairpin glycosidase superfamily; Spermatogenesis-associated protein 20; Thioredoxin-like superfamily
FxaC_7g25280	0.895	0.746	1.023	5.1	4.763	3.945	2.37253	up	2.56612e-16	2.56345e-14	Potassium transporter
FxaC_7g25430	0.88	0.501	0.583	2.964	1.796	2.134	1.80997	up	2.06592e-06	4.13626e-05	_
FxaC_7g25480	1.289	0.547	0.818	0.208	0.392	0.333	-1.50522	down	1.90921e-06	3.84684e-05	_
FxaC_7g26060	0.81	0.588	0.829	2.542	2.631	2.56	1.79454	up	1.18189e-07	3.13206e-06	Protein of unknown function DUF538; At5g01610-like superfamily
FxaC_7g26100	0.9	1.479	1.228	4.058	3.452	2.868	1.52387	up	7.74618e-07	1.71091e-05	Zinc finger, RING-type; Zinc finger, RING/FYVE/PHD-type
FxaC_7g26390	0.255	0.508	0.169	1.073	0.91	0.549	1.43895	up	7.30512e-05	0.000958135	Bet v I/Major latex protein; START-like domain superfamily; Bet v I type allergen
FxaC_7g26391	1.223	1.21	1.253	0.274	0.461	0.548	-1.52034	down	2.83792e-08	8.67535e-07	Calponin homology domain; Kinesin motor domain; P-loop containing nucleoside triphosphate hydrolase; Spindle pole body-associated protein Vik1/Cik1, microtubule binding domain; CH domain superfamily; Kinesin motor domain superfamily
FxaC_7g26462	0.214	0	0.283	1.079	0.859	1.382	2.73249	up	2.01767e-11	1.0818e-09	Protein kinase domain; Protein kinase-like domain superfamily
FxaC_7g26720	9.821	10.294	12.675	4.888	5.203	4.34	-1.18392	down	5.49227e-06	9.94067e-05	Zinc finger C2H2-type
FxaC_7g27600	12.16	13.389	11.735	3.768	3.754	4.312	-1.65537	down	5.1358e-10	2.1878e-08	Signal transduction response regulator, receiver domain; CheY-like superfamily
FxaC_7g27850	4.419	3.562	3.56	6.852	7.431	11.579	1.16386	up	5.36964e-05	0.000733919	Peptidase S26A, signal peptidase I; LexA/Signal peptidase-like superfamily
FxaC_7g27860	2.57	2.754	2.548	5.403	5.616	5.033	1.02767	up	0.000302058	0.00322045	Amino acid transporter, transmembrane domain
FxaC_7g28050	2.645	2.324	3.206	0.226	0.24	0.217	-3.57547	down	2.69942e-24	5.91179e-22	Protein of unknown function DUF1442
FxaC_7g28360	1.224	1.332	1.364	0.328	0.596	0.81	-1.17536	down	0.000200152	0.00228148	_
FxaC_7g28520	0.622	0.869	0.824	1.415	1.612	1.962	1.10674	up	0.00145982	0.01213	_
FxaC_7g28550	0.221	0.406	0.324	4.235	5.49	6.212	4.06252	up	4.66466e-38	2.72886e-35	Pentatricopeptide repeat; Histidine kinase/HSP90-like ATPase; Histidine kinase domain; Tetratricopeptide-like helical domain superfamily; DYW domain; Signal transduction histidine kinase, dimerisation/phosphoacceptor domain superfamily; Histidine kinase/HSP90-like ATPase superfamily
FxaC_7g29400	3.511	3.076	2.536	0.045	0	0.129	-5.68816	down	3.49849e-37	1.953e-34	_
FxaC_7g29930	11.459	21.081	18.884	78.071	60.393	52.753	1.89464	up	1.61402e-11	8.78059e-10	Hydrophobic seed protein domain; Bifunctional inhibitor/plant lipid transfer protein/seed storage helical domain superfamily
FxaC_7g30690	13.707	11.194	12.001	31.463	27.931	24.421	1.18344	up	2.14091e-05	0.000330305	Basic-leucine zipper domain; Transcriptional activator Hac1/HY5
FxaC_7g31471	0.696	0.501	0.589	1.562	1.312	1.281	1.21674	up	0.000207267	0.00235036	Oxoglutarate/iron-dependent dioxygenase; Non-haem dioxygenase N-terminal domain; Isopenicillin N synthase-like
FxaC_7g31620	1.12	1.241	0.824	0.524	0.333	0.402	-1.33694	down	0.00186887	0.0148324	_
FxaC_7g31810	0.802	0.604	0.944	3.006	3.188	3.137	1.98799	up	1.21668e-11	6.73918e-10	Cyclic nucleotide-binding domain; Potassium channel, voltage-dependent, EAG/ELK/ERG; Ion transport domain; RmlC-like jelly roll fold; Cyclic nucleotide-binding-like; KHA domain
FxaC_7g32490	3.366	3.24	3.26	8.994	8.462	9.327	1.4405	up	3.29034e-07	7.85003e-06	FAD linked oxidase, N-terminal; Cytokinin dehydrogenase 1, FAD/cytokinin binding domain; FAD-linked oxidase-like, C-terminal; FAD-binding domain, PCMH-type; FAD-binding, type PCMH, subdomain 1; FAD-binding, type PCMH, subdomain 2; Cytokinin dehydrogenase, C-terminal domain superfamily; FAD-binding, type PCMH-like superfamily
FxaC_7g32560	2.602	1.682	2.386	1.18	1.047	1.017	-1.03923	down	0.000171682	0.00199476	SANT/Myb domain; Homeobox-like domain superfamily
FxaC_7g32590	0.596	0.534	0.73	1.655	1.675	1.637	1.41562	up	6.78106e-06	0.000119888	SANT/Myb domain; Homeobox-like domain superfamily
FxaC_7g32840	13.18	14.461	16.077	3.114	2.569	3.014	-2.32924	down	4.42805e-17	4.79954e-15	Alpha crystallin/Hsp20 domain; HSP20-like chaperone; Small heat shock protein HSP20
FxaC_7g32880	2.829	2.224	2.122	0.998	1.174	1.366	-1.01943	down	0.000100133	0.00125201	Protein PLASTID MOVEMENT IMPAIRED 1-like; Protein PLASTID MOVEMENT IMPAIRED 1-RELATED 2
FxaC_7g33100	0.325	0.183	0.175	0.925	1.398	1.545	2.49643	up	2.94085e-14	2.29389e-12	Proton pump-interactor
FxaC_7g33190	1.382	1.313	1.07	2.732	3.608	3.582	1.39727	up	1.12327e-06	2.39132e-05	Cytochrome P450; Cytochrome P450, E-class, group I; Cytochrome P450 superfamily
FxaC_7g33430	2.573	2.849	2.791	6.858	4.975	6.616	1.16727	up	3.92073e-05	0.00056168	Zinc/iron permease; Zinc/iron permease, fungal/plant
FxaC_7g33460	2.334	2.278	1.644	7.4	7.116	6.643	1.75747	up	8.01454e-10	3.27997e-08	Zinc finger, GATA-type; Zinc finger, NHR/GATA-type
FxaC_7g33550	0.638	0.445	0.824	1.181	1.822	0.979	1.06101	up	0.000955533	0.00848192	Polyketide cyclase/dehydrase; START-like domain superfamily
FxaC_7g33920	0.694	0.602	0.419	2.768	3.34	3.243	2.44485	up	3.57061e-15	3.15051e-13	Homeobox domain; Leucine zipper, homeobox-associated; Homeobox-like domain superfamily
FxaC_7g33980	1.457	1.33	1.407	0.374	0.463	0.669	-1.47577	down	8.93407e-08	2.4426e-06	Calcium-dependent channel, 7TM region, putative phosphate; 10TM putative phosphate transporter, cytosolic domain; Calcium permeable stress-gated cation channel 1, N-terminal transmembrane domain
FxaC_7g34520	1.646	1.942	1.702	0.237	0.251	0.308	-2.72782	down	1.08605e-18	1.38863e-16	_
FxaC_7g34850	9.489	7.87	9.475	1.559	1.156	1.262	-2.75338	down	1.88152e-22	3.52417e-20	Zinc finger C2H2-type; Zinc finger C2H2 superfamily
FxaC_7g35200	0.063	0.271	0.208	1.179	0.933	0.794	2.4162	up	8.854e-13	5.77715e-11	Cytochrome P450; Cytochrome P450, E-class, group I; Cytochrome P450 superfamily
FxaC_7g35440	2.126	1.871	1.846	0.722	0.495	0.679	-1.62221	down	8.26866e-09	2.81144e-07	Cyclin, C-terminal domain; Cyclin, N-terminal; Cyclin-like superfamily
FxaC_7g35490	29.932	35.26	30.29	7.107	6.269	5.953	-2.30428	down	4.84627e-17	5.2462e-15	_
FxaC_7g35540	1.61	1.606	1.574	3.809	6.162	10.226	2.07535	up	2.79976e-11	1.47248e-09	_
FxaC_7g35561	3.469	3.143	2.648	0.29	0.284	0.364	-3.29921	down	1.43509e-25	3.53392e-23	Initiation factor 2B-related; Methylthioribose-1-phosphate isomerase; Initiation factor 2B alpha/beta/delta; NagB/RpiA transferase-like; Initiation factor 2B-like, C-terminal
FxaC_7g36230	24.99	25.999	25.83	60.462	53.69	49.206	1.08847	up	9.69227e-05	0.0012165	SCP2 sterol-binding domain; SCP2 sterol-binding domain superfamily; Lipid-binding protein POX18/UbiT/NSL-TP1
FxaC_7g36501	3.785	5.688	4.783	1.638	2.356	1.939	-1.26431	down	2.0976e-06	4.18985e-05	Patatin-like phospholipase domain; Acyl transferase/acyl hydrolase/lysophospholipase
FxaC_7g36680	1.239	1.685	1.343	2.987	4.074	4.552	1.44381	up	2.96209e-06	5.72258e-05	EB1, C-terminal; Microtubule-associated protein RP/EB; EB1, C-terminal domain superfamily; CH domain superfamily; Intermediate filament, rod domain, coil 1B
FxaC_7g36800	1.52	1.342	1.562	0.427	0.452	0.466	-1.71551	down	2.5379e-09	9.49056e-08	Homeobox-like domain superfamily; Myb domain
FxaC_7g37020	1.916	2.238	2.221	0.573	0.878	1.365	-1.17792	down	1.65289e-05	0.000262358	Protein kinase domain; Protein kinase-like domain superfamily; Aurora kinase
FxaC_7g37510	0	0	0	1.911	1.719	1.723	10.802	up	1.67097e-29	5.48919e-27	_
FxaC_7g37520	0	0	0	1.632	1.093	1.072	10.3068	up	2.38005e-18	2.98069e-16	Carotenoid oxygenase
FxaC_7g37680	5.983	6.334	4.725	9.833	12.643	12.156	1.02288	up	0.000303915	0.00323661	Carotenoid oxygenase
FxaC_7g37681	4.052	4.232	3.185	6.563	8.474	8.136	1.01451	up	0.000340566	0.00357259	WD40 repeat; WD40/YVTN repeat-like-containing domain superfamily; WD40-repeat-containing domain; G-protein beta WD-40 repeat; WD40-repeat-containing domain superfamily
FxaC_7g37721	2.9	2.765	2.327	0.214	0.17	0.12	-3.97904	down	9.59526e-33	3.81182e-30	Glyoxal oxidase, N-terminal; Galactose oxidase/kelch, beta-propeller; Immunoglobulin-like fold; Immunoglobulin E-set; Galactose oxidase-like, Early set domain; Galactose oxidase, central domain superfamily
FxaC_7g37760	2.484	2.813	2.159	0.937	0.924	1.088	-1.33729	down	1.42481e-06	2.94944e-05	Nucleoside phosphorylase domain; Nucleoside phosphorylase superfamily
FxaC_7g37950	0.224	0.502	0.306	0.718	1.049	0.723	1.26825	up	4.78901e-05	0.000665876	F-box domain; F-box associated interaction domain; F-box-like domain superfamily
FxaC_7g38000	6.077	6.196	6.037	13.268	12.801	11.887	1.05157	up	0.000185535	0.00213625	Aminotransferase class IV; Aminotransferase-like, PLP-dependent enzymes; Branched-chain-amino-acid aminotransferase-like, N-terminal; Branched-chain-amino-acid aminotransferase-like, C-terminal
FxaC_7g38050	1.073	0.723	0.979	0.35	0.345	0.555	-1.14866	down	2.47825e-05	0.000374902	SANT/Myb domain; Homeobox-like domain superfamily
FxaC_7g38260	2.371	1.957	2.085	0.909	0.917	1.246	-1.06109	down	6.07983e-05	0.00081482	Domain of unknown function DUF632; Domain of unknown function DUF630
FxaC_7g38580	0.943	0.868	0.768	2.401	1.856	1.426	1.13893	up	0.000136859	0.00164014	UDP-glucuronosyl/UDP-glucosyltransferase
FxaC_7g39190	16.811	17.323	15.316	7.42	7.414	7.309	-1.15901	down	8.05831e-06	0.000138936	Alpha/Beta hydrolase fold
FxaC_7g39490	3.352	3.342	4.002	7.433	8.726	6.983	1.11322	up	0.000130088	0.00157513	1,4-alpha-glucan-branching enzyme
FxaC_7g39510	51.739	51.847	52.88	116.767	121.892	122.241	1.20573	up	1.54142e-05	0.000246544	Glycoside hydrolase, family 13, N-terminal; Glycosyl hydrolase, family 13, catalytic domain; Alpha-amylase/branching enzyme, C-terminal all beta; Glycosyl hydrolase, all-beta; Immunoglobulin-like fold; Immunoglobulin E-set; Glycoside hydrolase superfamily; 1,4-alpha-glucan-branching enzyme
FxaC_7g39520	0.245	0.558	0.347	0.854	1.904	0.876	1.65736	up	1.15344e-06	2.44944e-05	11-S seed storage protein, plant; Cupin 1; RmlC-like cupin domain superfamily; RmlC-like jelly roll fold
FxaC_7g39530	0.929	0.794	1.319	0.335	0.445	0.671	-1.06641	down	0.000368936	0.00380992	_
FxaC_7g39750	7.254	6.126	8.239	1.515	1.179	0.913	-2.58243	down	9.77865e-20	1.41082e-17	Amino acid transporter, transmembrane domain
FxaC_7g39790	70.815	75.11	91.755	46.315	37.157	34.739	-1.00764	down	8.59414e-05	0.00109541	Dehydrin
FxaC_7g40000	18.276	20.921	21.334	48.581	40.107	38.809	1.07468	up	0.000118529	0.0014506	CRAL-TRIO lipid binding domain; CRAL-TRIO lipid binding domain superfamily
FxaC_7g40600	2.915	2.684	2.228	7.364	4.606	4.713	1.09155	up	0.000414988	0.00422713	_
FxaC_7g40650	10.6	9.049	10.051	3.651	2.653	3.895	-1.54176	down	2.95525e-08	9.01146e-07	DnaJ domain; Chaperone J-domain superfamily
FxaC_7g40740	1.105	1.028	0.927	2.914	2.466	2.59	1.38018	up	5.64229e-06	0.00010182	_
FxaC_7g40760	61.302	72.036	86.742	393.919	216.986	201.029	1.88332	up	1.29002e-11	7.11768e-10	Gibberellin regulated protein
FxaC_7g41090	1.023	1.275	1.016	0.718	0.304	0.276	-1.35026	down	0.000366886	0.00379417	Small auxin-up RNA
FxaC_7g41300	1.223	1.192	1.307	0.328	0.645	0.517	-1.31903	down	8.01997e-06	0.000138466	Transcription factor, MADS-box; Transcription factor, K-box; Transcription factor, MADS-box superfamily
FxaC_7g41340	0.699	1.393	0.856	0.265	0.343	0.621	-1.2602	down	5.68364e-05	0.000769205	_
FxaC_7g41491	0.564	0.578	0.571	1.043	2.1	1.799	1.52692	up	3.94495e-07	9.28983e-06	Jacalin-like lectin domain; Jacalin-like lectin domain superfamily
FxaC_7g41740	5.806	5.128	5.526	19.679	20.189	18.45	1.82479	up	7.78034e-11	3.78648e-09	Basic-leucine zipper domain
FxaC_7g41750	37.873	35.995	39.094	127.104	134.958	125.473	1.77846	up	2.73781e-10	1.22237e-08	_
FxaC_7g41872	0.628	1.213	1.221	0.495	0.473	0.476	-1.08282	down	0.000140801	0.00167703	Cytochrome P450; Cytochrome P450, E-class, group I; Cytochrome P450 superfamily
FxaC_7g41910	3.432	2.908	3.198	15.2	16.605	17.202	2.36086	up	1.07103e-16	1.12105e-14	Nucleotidyl transferase domain; Trimeric LpxA-like superfamily; Glucose-1-phosphate adenylyltransferase; Nucleotide-diphospho-sugar transferases
FxaC_7g42061	9.529	12.489	13.441	5.721	5.116	5.283	-1.13715	down	1.24018e-05	0.000204201	NmrA-like domain; NAD(P)-binding domain superfamily
FxaC_7g42370	1.571	2.063	2.271	0.548	0.633	1.022	-1.42124	down	2.42034e-07	5.97467e-06	Glycoside hydrolase family 17; X8 domain; Glycoside hydrolase superfamily
FxaC_7g42450	0.549	0.365	0.242	0.848	1.798	1.554	1.85854	up	5.55177e-06	0.000100356	_
FxaC_7g42480	1.253	1.077	0.95	0.407	0.44	0.629	-1.15039	down	1.90596e-05	0.000298306	RecF/RecN/SMC, N-terminal; P-loop containing nucleoside triphosphate hydrolase; SMCs flexible hinge; Structural maintenance of chromosomes protein; SMCs flexible hinge superfamily
FxaC_7g42570	1.746	2.101	2.051	4.548	3.987	4.963	1.19403	up	3.1294e-05	0.000462031	Cytochrome P450; Cytochrome P450, E-class, group I; Cytochrome P450 superfamily
FxaC_7g42660	1.976	2.276	1.698	0.713	1.008	0.951	-1.15408	down	2.81395e-05	0.000420768	Methyladenine glycosylase; DNA glycosylase
FxaC_7g42720	6.014	3.025	3.463	0.807	1.121	2.297	-1.56446	down	5.91729e-09	2.07557e-07	Multicopper oxidase, type 1; Cupredoxin; Multicopper oxidase, type 2
FxaC_7g42980	2.251	2.552	2.495	5.576	5.395	5.008	1.13028	up	6.27757e-05	0.000838688	Uncharacterised protein family UPF0114
FxaC_7g43100	1.604	1.543	1.847	10.228	8.067	8.09	2.40075	up	8.75317e-17	9.27565e-15	Cytochrome P450; Cytochrome P450, E-class, group I; Cytochrome P450 superfamily
FxaC_7g43101	6.433	6.397	6.441	17.644	20.039	17.182	1.50931	up	7.19356e-08	2.00394e-06	Cytochrome P450; Cytochrome P450, E-class, group I; Cytochrome P450 superfamily
FxaC_7g43390	0.211	0.358	0.293	0.941	1.469	1.654	2.23319	up	5.12533e-12	3.00659e-10	Transferase; Chloramphenicol acetyltransferase-like domain superfamily
FxaC_5g00210	3.399	3.183	3.635	1.353	1.497	1.986	-1.07861	down	4.70527e-05	0.000655812	Late embryogenesis abundant protein, LEA_2 subgroup
FxaC_5g00651	1.758	1.22	1.443	0.772	0.665	0.649	-1.08254	down	0.000104783	0.0013027	Leucine-rich repeat domain superfamily
FxaC_5g00800	27.302	28.386	25.884	8.452	7.058	7.448	-1.82894	down	1.14868e-11	6.38739e-10	_
FxaC_5g00910	2.951	2.175	2.124	1.08	0.344	0.207	-2.15017	down	2.47362e-08	7.66043e-07	_
FxaC_5g00941	0.244	0.324	0.444	1.215	0.69	0.838	1.43585	up	6.9794e-06	0.000122885	Cytochrome P450; Cytochrome P450, E-class, group I; Cytochrome P450 superfamily
FxaC_5g01300	34.062	36.8	40.141	5.175	5.195	5.454	-2.81018	down	9.10718e-24	1.90184e-21	Zinc finger C2H2-type; Zinc finger C2H2 superfamily
FxaC_5g01570	3.258	3.203	3.259	1.324	1.261	1.013	-1.433	down	1.82246e-07	4.61482e-06	_
FxaC_5g01700	1.986	1.122	1.644	0.446	0.355	0.401	-1.98041	down	2.32525e-10	1.05303e-08	_
FxaC_5g01710	2.684	4.272	4.31	1.61	2.233	1.709	-1.0205	down	8.91833e-05	0.00113213	_
FxaC_5g01930	26.489	36.175	41.989	2.777	3.42	0.86	-3.88984	down	2.61807e-36	1.39757e-33	_
FxaC_5g02820	2.119	1.893	1.9	5.537	6.069	5.066	1.49524	up	1.68913e-07	4.31818e-06	Zinc finger, GATA-type; Zinc finger, NHR/GATA-type
FxaC_5g03070	0	0.532	0.648	1.123	1.35	0.431	1.29708	up	0.00258979	0.0194407	Glutaredoxin; Glutaredoxin-like, plant II; Glutaredoxin subgroup; Thioredoxin-like superfamily
FxaC_5g03120	2.354	2.392	2.171	0.871	0.982	1.601	-1.00125	down	0.000178814	0.0020666	IQ motif, EF-hand binding site
FxaC_5g03350	2.146	2.868	2.814	1.048	1.456	0.971	-1.17094	down	3.40792e-05	0.000497138	WRKY domain; WRKY domain superfamily
FxaC_5g03380	24.46	25.903	27.728	9.576	8.594	9.092	-1.51816	down	7.4254e-09	2.55833e-07	SAM-dependent methyltransferase RsmB/NOP2-type; RNA (C5-cytosine) methyltransferase; S-adenosyl-L-methionine-dependent methyltransferase
FxaC_5g03720	0.168	0.306	0.129	0.752	1.022	0.903	2.14484	up	1.66599e-09	6.45031e-08	SANT/Myb domain; Homeobox-like domain superfamily
FxaC_5g03790	2.388	2.433	2.361	4.371	5.33	4.685	1.00191	up	0.00047177	0.00469303	Myb-like domain
FxaC_5g03830	1.384	1.215	1.6	7.147	6.971	6.377	2.28634	up	3.19597e-15	2.84641e-13	Cytokinin dehydrogenase 1, FAD/cytokinin binding domain; FAD-linked oxidase-like, C-terminal; Cytokinin dehydrogenase, C-terminal domain superfamily
FxaC_5g04060	1.077	0.955	0.793	0.202	0	0.097	-3.22716	down	4.1139e-08	1.21372e-06	Flowering-promoting factor 1
FxaC_5g04300	0.617	0.308	0.92	1.559	1.653	2.12	1.52952	up	0.000431848	0.00437073	_
FxaC_5g04330	0.586	2.482	1.746	2.836	4.053	3.906	1.16456	up	0.00107313	0.00933565	_
FxaC_5g04470	0.185	0.406	0.245	2.524	2.578	2.333	3.14817	up	3.38325e-20	5.11445e-18	_
FxaC_5g04720	1.525	1.149	1.483	6.75	7.854	7.555	2.41343	up	7.98461e-17	8.48225e-15	Cyclic nucleotide-binding domain; Potassium channel, voltage-dependent, EAG/ELK/ERG; Ion transport domain; RmlC-like jelly roll fold; Cyclic nucleotide-binding-like; KHA domain
FxaC_5g04890	2.033	1.57	1.477	0.331	0.351	0.583	-2.00313	down	4.06545e-12	2.42144e-10	Cyclin, C-terminal domain; Cyclin, N-terminal; Cyclin-like superfamily
FxaC_5g04970	1.345	0.849	1.054	3.114	2.362	2.79	1.34683	up	4.08212e-06	7.63428e-05	Oxoglutarate/iron-dependent dioxygenase; Non-haem dioxygenase N-terminal domain; Isopenicillin N synthase-like
FxaC_5g04991	0.083	0.111	0.074	1.195	0.919	1.08	3.56035	up	5.65099e-20	8.39403e-18	Oxoglutarate/iron-dependent dioxygenase; Non-haem dioxygenase N-terminal domain; Isopenicillin N synthase-like
FxaC_5g05130	0.189	0	0.125	0.794	0.505	1.219	2.99144	up	3.49316e-05	0.000507061	_
FxaC_5g05451	4.102	3.325	2.997	6.083	9.145	11.615	1.36438	up	1.78048e-06	3.6126e-05	Ran GTPase; Small GTPase; P-loop containing nucleoside triphosphate hydrolase
FxaC_5g05620	2.586	2.794	2.997	0.907	1.203	1.176	-1.3493	down	3.54786e-06	6.71451e-05	Zinc finger, RanBP2-type; Zinc finger, RanBP2-type superfamily
FxaC_5g06020	0.166	0.207	0.248	0.402	1.002	0.806	1.82639	up	1.06435e-07	2.85065e-06	Bulb-type lectin domain; PAN/Apple domain; Bulb-type lectin domain superfamily
FxaC_5g06240	17.725	26.16	27.18	143.665	95.103	81.76	2.17319	up	1.20717e-14	9.90446e-13	Hydrophobic seed protein domain; Bifunctional inhibitor/plant lipid transfer protein/seed storage helical domain superfamily
FxaC_5g06810	2.489	2.831	2.169	0.552	0.507	0.282	-2.47882	down	7.58176e-15	6.35492e-13	_
FxaC_5g06870	1.867	1.086	0.515	0.131	0.278	0	-3.07464	down	1.71869e-07	4.38325e-06	_
FxaC_5g06900	2.325	5.456	6.431	0.345	0.122	0.332	-4.14767	down	9.29854e-24	1.93707e-21	_
FxaC_5g07280	3.506	3.514	4.702	1.55	0.986	0.964	-1.74293	down	2.44725e-10	1.10419e-08	Chalcone/stilbene synthase, N-terminal; Polyketide synthase, type III; Chalcone/stilbene synthase, C-terminal; Thiolase-like
FxaC_5g07682	7.891	7.507	7.379	15.972	15.854	16.15	1.07464	up	0.000128377	0.0015575	Amino acid transporter, transmembrane domain
FxaC_5g08130	25.269	25.176	25.489	7.13	7.581	8.756	-1.69399	down	1.65391e-10	7.63578e-09	Signal transduction response regulator, receiver domain; CheY-like superfamily
FxaC_5g08330	0.365	0.448	0.354	1.065	0.677	1.204	1.33372	up	5.45195e-05	0.000743148	Zinc finger, RING-type; Zinc finger, RING/FYVE/PHD-type
FxaC_5g08430	6.896	4.304	6.431	1.264	0.984	0.948	-2.46267	down	6.50898e-18	7.84116e-16	GDSL lipase/esterase; SGNH hydrolase superfamily
FxaC_5g08670	0.145	0.145	0.144	1.612	2.467	1.841	3.76062	up	1.20662e-26	3.19068e-24	EamA domain; WAT1-related protein
FxaC_5g09150	2.431	2.404	2.929	1.124	1.121	1.224	-1.16159	down	1.55626e-05	0.000248451	Zinc finger C2H2-type
FxaC_5g09410	1.61	1.756	1.966	0.339	0.809	0.83	-1.42926	down	9.04266e-08	2.46913e-06	Calponin homology domain; Kinesin motor domain; P-loop containing nucleoside triphosphate hydrolase; CH domain superfamily; Kinesin motor domain superfamily
FxaC_5g09411	0.552	0.588	0.537	1.984	1.611	1.191	1.51126	up	2.42233e-06	4.76054e-05	Bet v I/Major latex protein; START-like domain superfamily; Bet v I type allergen
FxaC_5g09620	5.496	5.444	6.373	3.152	2.413	3.07	-1.00334	down	0.000112265	0.00138444	Pectinesterase, catalytic; Pectinesterase inhibitor domain; Pectin lyase fold/virulence factor; Invertase/pectin methylesterase inhibitor domain superfamily
FxaC_5g09750	8.129	7.357	6.617	2.935	3.314	3.692	-1.15254	down	8.99192e-06	0.000153633	SAP domain; Poly(ADP-ribose) polymerase, regulatory domain; WGR domain; Poly(ADP-ribose) polymerase, catalytic domain; SAP domain superfamily; Poly(ADP-ribose) polymerase, regulatory domain superfamily; WGR domain superfamily
FxaC_5g09910	0.23	0.229	0.229	3.246	3.339	4.372	3.98742	up	1.302e-26	3.42169e-24	_
FxaC_5g10220	78.894	132.131	116.975	54.528	39.099	38.52	-1.31153	down	4.85861e-07	1.12126e-05	TspO/MBR-related protein; TspO/MBR-related superfamily
FxaC_5g10480	1.201	1.119	1.03	0.182	0.352	0.414	-1.81794	down	1.29726e-09	5.11778e-08	Protein kinase domain; Protein kinase-like domain superfamily
FxaC_5g10820	0.461	3.793	2.213	0.97	1.647	0.559	-1.02519	down	0.00174959	0.014013	Glutaredoxin; Glutaredoxin-like, plant II; Thioredoxin-like superfamily
FxaC_5g11310	1.97	1.518	1.245	0.452	0.64	0.507	-1.56379	down	1.60784e-05	0.000255731	_
FxaC_5g11450	1.031	1.095	0.936	2.675	2.272	2.097	1.20112	up	3.452e-05	0.000502795	Major sperm protein (MSP) domain; Ankyrin repeat; PapD-like superfamily; Ankyrin repeat-containing domain; Ankyrin repeat-containing domain superfamily
FxaC_5g11661	1.726	1.498	1.231	4.108	4.184	4.076	1.47249	up	2.32387e-07	5.75985e-06	Sugar/inositol transporter; Major facilitator, sugar transporter-like; Major facilitator superfamily domain; MFS transporter superfamily
FxaC_5g12120	9.127	9.973	11.164	4.008	2.496	2.895	-1.68671	down	7.3902e-10	3.05077e-08	F-box protein EID1-like
FxaC_5g12540	0.889	0.94	1.035	0.181	0.337	0.37	-1.68604	down	8.89282e-08	2.43288e-06	_
FxaC_5g12840	5.435	5.494	7.125	2.821	0.964	1.685	-1.72215	down	7.35642e-10	3.03899e-08	Late embryogenesis abundant protein, SMP subgroup domain
FxaC_5g13160	10.649	11.599	11.984	4.858	5.975	5.751	-1.04542	down	4.45531e-05	0.000624437	SLC26A/SulP transporter; STAS domain; SLC26A/SulP transporter domain; Sulfate transporter 3.1; STAS domain superfamily
FxaC_5g13470	0.991	1.3	1.278	0.439	0.373	0.843	-1.10729	down	0.000518721	0.00509262	EF-hand domain; EF-hand domain pair
FxaC_5g13560	1.359	1.379	1.607	0.204	0.173	0.353	-2.56847	down	6.41186e-16	6.12576e-14	Beta-carotene isomerase D27-like, C-terminal
FxaC_5g13660	3.127	2.731	2.761	5.438	7.409	6.046	1.13199	up	7.14763e-05	0.000939643	Terpene synthase, N-terminal domain; Terpene synthase, metal-binding domain; Terpenoid cyclases/protein prenyltransferase alpha-alpha toroid; Isoprenoid synthase domain superfamily; Terpene synthase, N-terminal domain superfamily
FxaC_5g13920	0.189	0	0.125	0.794	0	1.067	2.55585	up	0.00102761	0.00899371	_
FxaC_5g14160	0.328	1.307	0.217	0.138	0.146	0	-2.6923	down	0.000287883	0.00308783	_
FxaC_5g14170	1.208	1.808	1.761	0.102	0	0.195	-3.99398	down	2.53998e-14	1.99579e-12	_
FxaC_5g14500	0.282	0.028	0.224	1.496	1.284	1.345	2.94245	up	4.87299e-17	5.26178e-15	Oxoglutarate/iron-dependent dioxygenase; Non-haem dioxygenase N-terminal domain; Isopenicillin N synthase-like
FxaC_5g14650	1.194	1.003	0.957	1.8	2.133	2.642	1.05909	up	0.00130532	0.0110243	Phytanoyl-CoA dioxygenase
FxaC_5g15430	6.994	6.384	6.201	21.465	22.581	22.706	1.76935	up	3.01933e-10	1.33827e-08	ABC transporter-like; P-loop containing nucleoside triphosphate hydrolase
FxaC_5g15850	1.138	1.358	1.571	0.573	0.532	0.593	-1.25865	down	3.48722e-06	6.60561e-05	Cellulose synthase; Zinc finger, RING/FYVE/PHD-type; Cellulose synthase, RING-type zinc finger; Nucleotide-diphospho-sugar transferases
FxaC_5g15890	1.555	1.873	1.875	1.235	0.576	0.783	-1.03078	down	0.000143921	0.00171061	Fanconi anemia group F protein
FxaC_5g16170	0.98	0.526	0.798	5.964	5.148	4.386	2.74827	up	4.92859e-19	6.47624e-17	Chlorophyll A-B binding protein; Chlorophyll a/b binding domain superfamily
FxaC_5g16190	0.709	0.257	0.128	4.29	3.628	2.763	3.28382	up	1.56891e-20	2.42319e-18	Chlorophyll A-B binding protein; Chlorophyll a/b binding domain superfamily
FxaC_5g16280	2.641	2.981	2.647	4.214	6.175	6.181	1.00253	up	0.000441727	0.00442873	Toll/interleukin-1 receptor homology (TIR) domain; Leucine-rich repeat; NB-ARC; P-loop containing nucleoside triphosphate hydrolase; Leucine-rich repeat domain superfamily; Toll/interleukin-1 receptor homology (TIR) domain superfamily; Winged helix DNA-binding domain superfamily
FxaC_5g16320	2.061	1.949	1.615	0.634	0.944	0.956	-1.1495	down	2.34889e-05	0.000356913	cDENN domain; Tripartite DENN domain; DENN domain, C-terminal lobe
FxaC_5g16410	0.897	0.753	1.125	0.556	0.548	0.267	-1.01566	down	0.0020016	0.0157127	Domain of unknown function DUF861, cupin-3; RmlC-like cupin domain superfamily; RmlC-like jelly roll fold
FxaC_5g16440	0.633	0.21	0.14	1.243	0.565	1.961	1.93567	up	8.95797e-06	0.000153206	_
FxaC_5g17100	0.023	0.023	0.016	2.191	2.951	3.05	6.97816	up	3.4875e-52	5.51613e-49	_
FxaC_5g17250	10.637	13.603	13.631	4.933	4.266	4.963	-1.41888	down	6.6381e-08	1.86871e-06	_
FxaC_5g17750	0.972	1.164	0.902	0	0	0	-9.98537	down	2.5324e-16	2.5357e-14	_
FxaC_5g18010	1.721	1.964	1.561	0.418	0.651	0.714	-1.55531	down	2.08841e-08	6.5694e-07	Protein kinase domain; Serine-threonine/tyrosine-protein kinase, catalytic domain; Leucine-rich repeat; Protein kinase-like domain superfamily; Malectin-like domain; Leucine-rich repeat domain superfamily
FxaC_5g18690	1.144	1.141	1.372	0.309	0.212	0.122	-2.50224	down	6.6406e-15	5.62121e-13	Ninja family; Jas TPL-binding domain
FxaC_5g18800	3.308	2.992	2.938	4.772	7.351	7.629	1.0961	up	0.000146903	0.00174048	GTP binding domain; P-loop containing nucleoside triphosphate hydrolase
FxaC_5g18801	4.86	4.474	3.944	8.105	12.051	11.775	1.26573	up	7.09658e-06	0.000124743	P-loop containing nucleoside triphosphate hydrolase
FxaC_5g18900	4.423	6.073	4.606	1.052	1.689	1.606	-1.79594	down	8.84606e-11	4.27106e-09	_
FxaC_5g19300	7.71	8.558	7.97	3.937	3.518	3.35	-1.16535	down	7.35657e-06	0.000128756	Aspartyl/Asparaginyl-tRNA synthetase, class IIb; Aminoacyl-tRNA synthetase, class II (D/K/N)
FxaC_5g19310	23.52	25.673	24.414	12.588	11.103	10.552	-1.10397	down	2.0701e-05	0.000320888	Gnk2-homologous domain; Gnk2-homologous domain superfamily
FxaC_5g19340	10.833	11.889	8.978	3.21	4.918	5.381	-1.23038	down	2.32612e-06	4.58942e-05	Stomagen; Stomagen, C-terminal domain superfamily
FxaC_5g19520	6.252	5.082	4.197	1.118	1.224	1.696	-1.94265	down	8.97378e-12	5.10293e-10	Bifunctional inhibitor/plant lipid transfer protein/seed storage helical domain; Bifunctional inhibitor/plant lipid transfer protein/seed storage helical domain superfamily; Putative lipid-transfer protein DIR1-like
FxaC_5g19660	22.329	18.804	19.717	43.242	45.583	46.21	1.14997	up	3.84715e-05	0.000552529	Bile acid:sodium symporter/arsenical resistance protein Acr3; Sodium/solute symporter superfamily
FxaC_5g19930	0.1	0.397	0.22	0.95	2.015	1.985	2.78223	up	1.49141e-15	1.38009e-13	PH-like domain superfamily; Dynamin superfamily
FxaC_5g20190	5.058	4.543	4.199	7.913	12.083	11.858	1.20663	up	1.84664e-05	0.000289827	Toll/interleukin-1 receptor homology (TIR) domain; Leucine-rich repeat; NB-ARC; P-loop containing nucleoside triphosphate hydrolase; Leucine-rich repeat domain superfamily; Toll/interleukin-1 receptor homology (TIR) domain superfamily
FxaC_5g20211	1.803	1.598	1.554	4.529	4.011	3.793	1.31504	up	5.84605e-06	0.00010523	DOMON domain; Cytochrome b561/ferric reductase transmembrane; Cytochrome b561 and DOMON domain-containing protein
FxaC_5g20460	2.655	2.332	2.344	10.976	7.775	8.737	1.90629	up	1.32821e-11	7.31893e-10	_
FxaC_5g20461	2.195	1.928	1.929	9.075	6.417	7.224	1.9077	up	1.28684e-11	7.10476e-10	Hydroxymethylglutaryl-CoA reductase, class I/II; Hydroxymethylglutaryl-CoA reductase, eukaryotic/archaeal type; Hydroxymethylglutaryl-CoA reductase, class I/II, NAD/NADP-binding domain superfamily; Hydroxymethylglutaryl-CoA reductase, class I/II, substrate-binding domain superfamily; Hydroxymethylglutaryl-CoA reductase, class I/II, catalytic domain superfamily; Hydroxymethylglutaryl-CoA reductase…
FxaC_5g20480	5.65	4.179	5.288	18.098	15.005	15.369	1.68078	up	1.92141e-09	7.31979e-08	Hydroxymethylglutaryl-CoA reductase, class I/II; Hydroxymethylglutaryl-CoA reductase, eukaryotic/archaeal type; Hydroxymethylglutaryl-CoA reductase, class I/II, NAD/NADP-binding domain superfamily; Hydroxymethylglutaryl-CoA reductase, class I/II, substrate-binding domain superfamily; Hydroxymethylglutaryl-CoA reductase, class I/II, catalytic domain superfamily; Hydroxymethylglutaryl-CoA reductase…
FxaC_5g20540	1.455	1.752	1.54	0.299	0.285	0.258	-2.4909	down	2.79053e-16	2.77464e-14	Hydroxymethylglutaryl-CoA reductase, class I/II; Hydroxymethylglutaryl-CoA reductase, eukaryotic/archaeal type; Hydroxymethylglutaryl-CoA reductase, class I/II, NAD/NADP-binding domain superfamily; Hydroxymethylglutaryl-CoA reductase, class I/II, substrate-binding domain superfamily; Hydroxymethylglutaryl-CoA reductase, class I/II, catalytic domain superfamily; Hydroxymethylglutaryl-CoA reductase…
FxaC_5g20560	10.178	10.525	11.27	5.69	4.836	5.132	-1.02981	down	6.5633e-05	0.000871817	Hydroxymethylglutaryl-CoA reductase, class I/II; Hydroxymethylglutaryl-CoA reductase, eukaryotic/archaeal type; Hydroxymethylglutaryl-CoA reductase, class I/II, NAD/NADP-binding domain superfamily; Hydroxymethylglutaryl-CoA reductase, class I/II, substrate-binding domain superfamily; Hydroxymethylglutaryl-CoA reductase, class I/II, catalytic domain superfamily; Hydroxymethylglutaryl-CoA reductase…
FxaC_5g20700	3.012	3.721	3.918	1.077	0.833	1.293	-1.73255	down	5.62213e-10	2.37366e-08	Peptidase C1A, papain C-terminal; Cathepsin propeptide inhibitor domain (I29); Papain-like cysteine peptidase superfamily
FxaC_5g20730	2.27	1.763	2.833	0.947	0.717	0.925	-1.40603	down	3.78852e-07	8.95106e-06	_
FxaC_5g21180	1.18	1.097	1.404	0.387	0.536	0.711	-1.17022	down	2.93445e-05	0.000437025	Cyclin, C-terminal domain; Cyclin, N-terminal; Cyclin-like superfamily
FxaC_5g21620	2.511	2.366	2.7	1.377	1.111	1.043	-1.1009	down	5.41628e-05	0.000739229	NAC domain; NAC domain superfamily
FxaC_5g21690	18.905	16.856	20.971	44.597	42.108	37.419	1.12951	up	5.03622e-05	0.000695687	Amino acid transporter, transmembrane domain
FxaC_5g21860	1.464	1.095	1.535	0.308	0.218	0.493	-2.00317	down	2.41288e-06	4.74465e-05	_
FxaC_5g21890	14.149	15.816	15.698	1.225	1.885	1.845	-3.20329	down	2.22414e-28	6.76037e-26	_
FxaC_5g22010	17.343	21.022	18.268	1.921	3.158	2.444	-2.91176	down	1.15474e-24	2.63006e-22	_
FxaC_5g22070	1.581	1.599	2.88	0.333	0.275	0.692	-2.21819	down	4.53391e-14	3.44525e-12	O-methyltransferase domain; Plant methyltransferase dimerisation; O-methyltransferase COMT-type; S-adenosyl-L-methionine-dependent methyltransferase; Winged helix-like DNA-binding domain superfamily; Winged helix DNA-binding domain superfamily
FxaC_5g22220	2.085	1.223	1.34	2.581	3.34	3.618	1.03675	up	0.000923635	0.00824074	Zinc finger, DNL-type; Mitochondrial import protein TIM15
FxaC_5g22230	2.102	2.076	1.548	5.061	7.033	6.526	1.70073	up	2.88706e-09	1.06886e-07	Tetracycline resistance protein TetA/multidrug resistance protein MdtG; Major facilitator superfamily; Major facilitator superfamily domain; MFS transporter superfamily
FxaC_5g22510	0.515	0.693	0.767	1.842	1.218	1.102	1.07427	up	0.000522451	0.00511557	FAD-binding domain; FAD/NAD(P)-binding domain superfamily
FxaC_5g22980	0.6	0.598	0.993	1.831	1.473	1.394	1.0994	up	0.00231308	0.0177027	_
FxaC_5g23730	1.587	1.385	1.102	2.116	3.287	3.938	1.19653	up	3.15154e-05	0.000464738	_
FxaC_5g24160	0.476	0.524	0.746	1.877	0.917	1.255	1.2121	up	9.06601e-05	0.00114649	GroES-like superfamily; Alcohol dehydrogenase, C-terminal; NAD(P)-binding domain superfamily
FxaC_5g24440	0.775	0.773	1.419	2.457	2.687	2.359	1.33758	up	2.31065e-05	0.0003532	_
FxaC_5g24820	0.511	0.869	1.195	2.481	1.611	1.361	1.08159	up	0.000434069	0.00438904	U box domain; Armadillo-like helical; Zinc finger, RING/FYVE/PHD-type; Armadillo-type fold
FxaC_5g25261	2.475	3.992	4.129	0.878	1.04	0.726	-2.0015	down	1.50121e-12	9.49071e-11	Ccc1 family
FxaC_5g25920	0.794	0.792	0.307	1.672	2.306	1.659	1.57274	up	4.3516e-06	8.06061e-05	Ribosomal protein L9/RNase H1, N-terminal; Ribonuclease H1, N-terminal; Ribonuclease H1, N-terminal domain superfamily
FxaC_5g25930	0.015	0.031	0.021	1.044	1.411	1.065	5.65331	up	1.82075e-39	1.16926e-36	Ulp1 protease family, C-terminal catalytic domain; Papain-like cysteine peptidase superfamily
FxaC_5g25921	0	0	0	2.436	2.457	2.288	11.2256	up	1.42348e-65	5.28611e-62	FAR1 DNA binding domain; Zinc finger, SWIM-type; MULE transposase domain; FHY3/FAR1 family
FxaC_5g25940	0	0	0	0.97	0.926	1.071	9.95128	up	9.45066e-23	1.818e-20	_
FxaC_5g25970	1.449	2.228	2.439	0.407	0.593	0.854	-1.72032	down	3.09872e-09	1.14277e-07	Cupredoxin
FxaC_5g26440	0	0	0	2.436	2.764	2.23	11.2748	up	6.06468e-36	3.08327e-33	_
FxaC_5g26980	10.128	9.454	10.8	21.495	21.265	21.238	1.07474	up	0.000135384	0.00162611	_
FxaC_5g27170	0.361	0.36	0.362	0.901	0.933	1.036	1.40353	up	3.98243e-06	7.46584e-05	Cytochrome P450; Cytochrome P450, E-class, group I; Cytochrome P450 superfamily
FxaC_5g27350	1.265	0.917	1.009	2.299	2.721	3.021	1.33255	up	8.64056e-06	0.000148192	Multicopper oxidase, type 1; Cupredoxin; Multicopper oxidase, type 3
FxaC_5g28090	0.387	0.309	0.539	1.044	0.796	0.877	1.1356	up	0.00123856	0.0105681	EPIDERMAL PATTERNING FACTOR-like protein
FxaC_5g28230	0.414	0.146	0.322	0.901	0.999	1.14	1.78174	up	6.34176e-08	1.79535e-06	GDSL lipase/esterase; SGNH hydrolase superfamily
FxaC_5g28400	1.799	1.765	1.113	2.533	3.292	3.6	1.01044	up	0.000672492	0.00632404	Domain of unknown function DUF668
FxaC_5g29770	10.449	10.791	11.479	3.523	2.697	3.042	-1.8204	down	1.91237e-11	1.02793e-09	Glutamine amidotransferase; Class I glutamine amidotransferase-like
FxaC_5g30611	0.674	0.316	0.788	19.257	19.467	22.653	5.10701	up	9.30042e-53	1.49879e-49	Zinc finger, CCHC-type; Zinc finger, CCHC-type superfamily
FxaC_5g30780	2.784	2.45	3.416	14.479	12.65	12.907	2.21013	up	1.09489e-13	7.94529e-12	Small auxin-up RNA
FxaC_5g31040	33.5	30.583	31.961	15.739	16.023	16.037	-1.00667	down	8.10571e-05	0.0010428	Ornithine/DAP/Arg decarboxylase; Arginine decarboxylase; Alanine racemase/group IV decarboxylase, C-terminal; Orn/DAP/Arg decarboxylase 2, N-terminal; PLP-binding barrel
FxaC_5g31470	1.108	1.046	1.088	0.317	0.654	0.432	-1.20662	down	2.31122e-05	0.0003532	Glycoside hydrolase family 9; Six-hairpin glycosidase superfamily; Six-hairpin glycosidase-like superfamily
FxaC_5g31742	7.235	6.633	8.384	3.39	3.282	3.348	-1.15082	down	1.94699e-05	0.000303623	_
FxaC_5g31743	11.215	8.965	9.402	4.084	4.928	4.461	-1.13447	down	1.75676e-05	0.000277094	_
FxaC_5g32520	34.97	48.788	53.99	1.145	0.94	1.241	-5.37083	down	3.7141e-61	1.09388e-57	_
FxaC_5g32530	1.037	0.582	0.708	0.437	0.376	0.314	-1.04401	down	0.00116425	0.0100292	_
FxaC_5g32600	4.225	4.349	4.964	1.377	0.649	0.661	-2.33166	down	6.66867e-15	5.63939e-13	_
FxaC_5g33630	5.247	4.967	5.427	1.537	1.307	1.199	-1.95104	down	1.63446e-12	1.02799e-10	_
FxaC_5g34130	3.692	3.96	3.706	1.212	1.576	1.427	-1.42946	down	1.3393e-07	3.51216e-06	_
FxaC_5g34350	41.975	50.733	47.541	17.796	14.072	13.817	-1.61813	down	1.0548e-09	4.24361e-08	Globin; Leghaemoglobin; Globin-like superfamily; Globin/Protoglobin
FxaC_5g34540	6.196	5.96	5.846	12.511	15.276	15.867	1.27782	up	8.32695e-06	0.000143217	P-loop containing nucleoside triphosphate hydrolase
FxaC_5g34780	3.673	4.164	4.025	0.239	0.293	0.159	-4.09563	down	1.93799e-36	1.04763e-33	Cytochrome P450; Cytochrome P450, E-class, group IV; Cytochrome P450 superfamily
FxaC_5g34870	37.278	36.008	38.407	20.061	17.097	18.314	-1.00967	down	8.41562e-05	0.00107732	Cold-regulated 413 protein
FxaC_5g34900	0.445	0.412	0.442	0.454	1.191	1.129	1.0928	up	0.00140436	0.0117354	Protein kinase domain; Protein kinase-like domain superfamily
FxaC_5g35310	11.964	11.728	13.441	32.209	29.26	27.554	1.26141	up	6.20516e-06	0.000110923	Oxoglutarate/iron-dependent dioxygenase; Non-haem dioxygenase N-terminal domain; Isopenicillin N synthase-like
FxaC_5g35520	1.278	1.274	1.554	3.183	2.864	2.909	1.12455	up	0.00013399	0.00161186	B3 DNA binding domain; DNA-binding pseudobarrel domain superfamily
FxaC_5g36330	5.199	4.778	4.401	9.135	9.163	10.633	1.0086	up	0.00046948	0.00467461	B3 DNA binding domain; DNA-binding pseudobarrel domain superfamily
FxaC_5g36410	3.78	3.674	4.815	11.319	10.609	10.586	1.40582	up	5.80873e-07	1.31495e-05	Sugar/inositol transporter; Major facilitator, sugar transporter-like; Major facilitator superfamily domain; MFS transporter superfamily
FxaC_5g36760	1.103	0.786	0.522	2.388	3.939	3.821	2.07212	up	4.72561e-08	1.38226e-06	_
FxaC_5g37390	5.458	4.661	6.104	10.952	11.031	10.607	1.00625	up	0.000357231	0.00372546	UDP-glucuronosyl/UDP-glucosyltransferase
FxaC_5g37471	0.564	0.462	0.641	0.967	1.242	1.205	1.03288	up	0.000898998	0.00805348	Reverse transcriptase zinc-binding domain
FxaC_5g38210	20.06	18.6	25.241	3.171	1.854	1.991	-3.18657	down	5.67198e-28	1.67051e-25	Uncharacterised protein family, basic secretory protein
FxaC_5g38330	0	0	0	1.408	0.664	1.502	10.2196	up	2.51876e-11	1.32714e-09	_
FxaC_5g38340	0	0	0	1.122	1.078	1.043	10.0795	up	1.67097e-29	5.48919e-27	_
FxaC_5g38370	3.343	2.057	1.884	6.348	15.814	22.939	2.62986	up	2.81337e-18	3.49771e-16	_
FxaC_5g38380	7.56	4.493	4.248	18.195	31.365	36.108	2.39358	up	2.23646e-16	2.25789e-14	_
FxaC_5g39060	12.844	24.257	32.256	9.57	7.511	8.775	-1.42344	down	6.83425e-08	1.91887e-06	_
FxaC_5g39100	0.162	0.215	0.25	0.409	1.783	1.657	2.61218	up	4.77034e-11	2.41231e-09	_
FxaC_5g39200	5.91	5.154	5.541	2.654	1.904	3.148	-1.10726	down	2.59828e-05	0.000391834	NAD-dependent epimerase/dehydratase; NAD(P)-binding domain superfamily
FxaC_5g40271	1.216	1.879	1.651	0.312	0.556	0.312	-2.00517	down	3.02073e-12	1.82206e-10	Glycoside hydrolase family 10 domain; Carbohydrate-binding, CenC-like; Galactose-binding-like domain superfamily; Glycoside hydrolase superfamily
FxaC_5g40280	1.098	1.677	1.5	0.315	0.584	0.302	-1.8291	down	8.12136e-10	3.32209e-08	_
FxaC_5g40591	0.43	0.312	0.414	0.79	0.995	1.264	1.39687	up	9.38588e-06	0.000159629	Peptidase S10, serine carboxypeptidase; Alpha/Beta hydrolase fold
FxaC_5g40601	3.497	2.251	2.756	0.895	0.613	1.163	-1.66965	down	2.50167e-09	9.37972e-08	Peptidase S10, serine carboxypeptidase; Alpha/Beta hydrolase fold
FxaC_5g40610	7.004	5.273	5.56	2.799	2.689	3.42	-1.00146	down	9.96754e-05	0.00124683	Peptidase S10, serine carboxypeptidase; Alpha/Beta hydrolase fold
FxaC_5g40701	4.163	5.406	3.992	8.033	11.927	10.306	1.15806	up	6.08989e-05	0.000815912	_
FxaC_5g40702	2.223	2.718	2.319	5.112	7.001	6.657	1.37002	up	1.32954e-06	2.77376e-05	Transposase, MuDR, plant; Zinc finger, SWIM-type; MULE transposase domain
FxaC_5g40800	39.501	45.463	41.789	16.304	17.782	16.332	-1.32996	down	3.05739e-07	7.34556e-06	_
FxaC_5g41180	1.954	1.466	1.734	4.799	3.093	3.549	1.14999	up	5.52987e-05	0.000751729	Cysteine-rich secretory protein-related; CAP domain; CAP superfamily
FxaC_5g41990	74.093	80.685	108.103	37.928	40.369	39.6	-1.15686	down	6.56371e-06	0.000116406	_
FxaC_5g42090	1.342	1.071	0.942	0.452	0.312	0.694	-1.20065	down	5.52959e-05	0.000751729	Protodermal factor 1
FxaC_5g42100	4.139	4.667	5.114	1.679	1.886	1.584	-1.43427	down	7.94715e-08	2.19943e-06	Amidase signature domain; Amidase signature (AS) superfamily
FxaC_5g42120	1.108	1.497	1.609	0.241	0.223	0.173	-2.72007	down	3.41539e-15	3.01979e-13	Dirigent protein
FxaC_5g42140	0.784	0.73	1.039	0.22	0.187	0.338	-1.77278	down	1.52408e-06	3.13974e-05	Dirigent protein
FxaC_5g42250	0.926	0.308	1.022	1.386	2.021	1.663	1.16715	up	0.00199322	0.0156661	SKP1/BTB/POZ domain superfamily; SKP1 component, dimerisation; SKP1 component, POZ domain; S-phase kinase-associated protein 1; SKP1-like, dimerisation domain superfamily
FxaC_5g42270	15.18	12.765	16.507	7.393	5.658	5.355	-1.27193	down	1.4289e-06	2.9572e-05	DnaJ domain; Chaperone J-domain superfamily
FxaC_5g42590	1.804	1.079	1.075	3.645	3.705	2.041	1.24587	up	0.000800564	0.00733416	_
FxaC_5g42890	1.451	1.282	1.711	0.419	0.592	0.458	-1.59505	down	1.25333e-08	4.10775e-07	Protein kinase domain; UspA; Protein kinase-like domain superfamily; Rossmann-like alpha/beta/alpha sandwich fold
FxaC_5g43220	1.132	0.645	0.428	2.314	2.887	2.091	1.72417	up	1.63397e-05	0.000259548	_
FxaC_5g43790	4.13	3.702	3.856	8.214	8.794	9.348	1.1729	up	3.03988e-05	0.000450528	Domain of unknown function DUF2062; PLC-like phosphodiesterase, TIM beta/alpha-barrel domain superfamily; Glycerophosphodiester phosphodiesterase domain; Glycerophosphodiester phosphodiesterase GDPD4
FxaC_5g44070	0	0	0.014	1.106	1.577	1.41	7.91254	up	7.13323e-44	6.34642e-41	Probable transposase, Ptta/En/Spm, plant
FxaC_5g44710	9.57	14.533	13.698	5.061	6.297	3.311	-1.36547	down	2.35559e-07	5.82999e-06	Protein Casparian strip integrity factor 1/2
FxaC_5g45040	3.77	2.87	4.145	9.62	10.318	10.794	1.51046	up	7.69398e-08	2.13499e-06	Nucleotidyl transferase domain; Trimeric LpxA-like superfamily; Glucose-1-phosphate adenylyltransferase; Nucleotide-diphospho-sugar transferases
FxaC_5g45100	0.426	0.344	0.358	2.305	2.486	2.762	2.74002	up	9.16314e-20	1.32875e-17	PCH1
FxaC_5g45230	1.518	1.211	0.67	6.475	5.512	7.116	2.48957	up	2.94085e-14	2.29389e-12	_
FxaC_5g45910	1.169	0.822	0.964	0.436	0.547	0.449	-1.04357	down	0.000266272	0.00289973	Protein kinase domain; Serine-threonine/tyrosine-protein kinase, catalytic domain; Protein kinase-like domain superfamily
FxaC_5g45950	1.879	2.095	2.376	0.446	0.473	0.373	-2.29449	down	3.37546e-15	2.98758e-13	Glycoside hydrolase family 17; X8 domain; Glycoside hydrolase superfamily
FxaC_5g46150	313.84	401.425	402.898	152.181	114.737	107.312	-1.57913	down	2.142e-09	8.08084e-08	Organ specific protein
FxaC_8g00180	25.131	24.508	25.096	5.206	4.885	5.191	-2.28973	down	2.66611e-16	2.65402e-14	Alpha crystallin/Hsp20 domain; HSP20-like chaperone; Small heat shock protein HSP20
FxaC_8g00480	2.982	2.548	1.975	0.757	0.972	1.377	-1.27198	down	1.16433e-05	0.000192763	SANT/Myb domain; Homeobox-like domain superfamily
FxaC_8g00610	1.431	1.263	1.252	4.14	3.293	4.153	1.5532	up	6.54256e-08	1.84485e-06	FAD linked oxidase, N-terminal; Cytokinin dehydrogenase 1, FAD/cytokinin binding domain; FAD-linked oxidase-like, C-terminal; FAD-binding domain, PCMH-type; FAD-binding, type PCMH, subdomain 1; FAD-binding, type PCMH, subdomain 2; Cytokinin dehydrogenase, C-terminal domain superfamily; FAD-binding, type PCMH-like superfamily
FxaC_8g01290	1.263	0.732	0.644	0.115	0.229	0.262	-2.11712	down	1.20093e-11	6.66486e-10	Cyclin, C-terminal domain; Cyclin, N-terminal; Cyclin-like superfamily
FxaC_8g01483	0.771	1.077	1.175	3.724	3.031	2.702	1.64443	up	2.66686e-08	8.19054e-07	Oxoglutarate/iron-dependent dioxygenase; Non-haem dioxygenase N-terminal domain; Isopenicillin N synthase-like
FxaC_8g01521	3.14	3.001	2.369	0.906	1.406	1.64	-1.10599	down	1.90923e-05	0.000298662	ABC transporter-like; ABC-2 type transporter; Plant PDR ABC transporter associated; P-loop containing nucleoside triphosphate hydrolase; ABC-transporter, N-terminal domain; ABC transporter family G domain
FxaC_8g01691	0.785	0.391	0.779	1.081	1.56	2.018	1.25157	up	0.000106196	0.00131797	Small GTPase; Ran GTPase; P-loop containing nucleoside triphosphate hydrolase
FxaC_8g01760	1.622	1.651	1.863	0.418	0.709	1.231	-1.12209	down	7.10356e-05	0.000934819	Zinc finger, RanBP2-type; Zinc finger, RanBP2-type superfamily
FxaC_8g01850	11.107	12.129	13.086	94.317	100.606	80.276	2.92146	up	4.56048e-24	9.73788e-22	Basic-leucine zipper domain; Transcriptional activator Hac1/HY5
FxaC_8g01930	1.96	1.929	2.124	0.15	0.114	0.226	-3.60915	down	1.11365e-26	2.97243e-24	Protein of unknown function DUF247, plant
FxaC_8g02362	0.779	0.892	0.898	2.114	2.448	2.029	1.35826	up	8.38493e-06	0.000144156	Protein kinase domain; Protein kinase-like domain superfamily
FxaC_8g02430	3.051	2.733	3.391	1.611	1.224	1.526	-1.07253	down	7.14577e-05	0.000939543	Fatty acid hydroxylase
FxaC_8g02540	1.91	2.057	2.056	0.768	0.989	0.842	-1.21158	down	1.0263e-05	0.000172248	Zinc finger C2H2-type
FxaC_8g02650	11.532	11.166	10.94	5.129	4.962	5.479	-1.11117	down	1.73536e-05	0.000274023	_
FxaC_8g02670	3.734	5.958	4.163	2.672	1.445	2.264	-1.11819	down	6.2727e-05	0.000838169	_
FxaC_8g02690	1.912	2.253	2.34	5.317	4.966	4.777	1.21072	up	2.79896e-05	0.000418746	_
FxaC_8g03410	6.277	7.062	6.353	1.03	1.581	1.145	-2.38941	down	5.33998e-17	5.75149e-15	_
FxaC_8g03670	4.034	4.222	4.133	2.117	1.809	2.179	-1.02064	down	9.70024e-05	0.00121705	_
FxaC_8g04730	3.036	2.59	2.748	7.412	5.452	5.371	1.12244	up	8.98216e-05	0.00113807	AP2/ERF domain; DNA-binding domain superfamily; AP2/ERF domain superfamily
FxaC_8g05061	7.634	8.153	6.695	20.125	19.987	18.614	1.38511	up	7.37496e-07	1.63852e-05	Cytochrome P450; Cytochrome P450, E-class, group I; Cytochrome P450 superfamily
FxaC_8g05062	7.414	6.959	7.332	19.688	20.401	19.01	1.44498	up	2.74899e-07	6.70073e-06	Cytochrome P450; Cytochrome P450, E-class, group I; Cytochrome P450 superfamily
FxaC_8g05100	2.752	2.424	2.066	4.171	6.451	7.675	1.33679	up	3.4094e-06	6.47544e-05	_
FxaC_8g05101	6.427	4.68	4.797	9.363	12.845	17.978	1.33714	up	5.97888e-06	0.000107305	_
FxaC_8g05220	4.552	4.992	5.255	11.14	12.49	10.706	1.21406	up	1.55272e-05	0.000247979	IBR domain; Zinc finger, RING/FYVE/PHD-type; E3 ubiquitin ligase RBR family; TRIAD supradomain
FxaC_8g05500	20.688	12.863	14.692	4.006	4.201	7.036	-1.66198	down	3.50951e-10	1.53482e-08	Multicopper oxidase, type 1; Cupredoxin; Multicopper oxidase, type 2; Multicopper oxidase, type 3; Laccase
FxaC_8g05540	10.265	9.827	9.517	18.831	18.979	23.818	1.05747	up	0.000178972	0.00206765	NAC domain; NAC domain superfamily
FxaC_8g05640	0.67	0.753	1.012	3.166	2.775	2.012	1.70635	up	4.99537e-09	1.77405e-07	UDP-glucuronosyl/UDP-glucosyltransferase
FxaC_8g05630	0.429	1.569	2.748	4.818	4.727	3.122	1.41572	up	3.83107e-05	0.000551053	_
FxaC_8g05650	0.269	0.268	0	1.018	0.72	0.326	1.93651	up	0.00059402	0.00569746	_
FxaC_8g05730	2.334	1.745	1.803	0	0.347	1.1	-2.02099	down	3.15105e-06	6.03712e-05	_
FxaC_8g05801	1.986	1.54	1.491	0.421	0.723	0.725	-1.42311	down	2.25109e-07	5.58917e-06	_
FxaC_8g05810	1.756	1.574	1.439	0.284	0.42	0.688	-1.77433	down	1.02235e-10	4.88912e-09	RecF/RecN/SMC, N-terminal; SMCs flexible hinge; Structural maintenance of chromosomes protein; P-loop containing nucleoside triphosphate hydrolase; SMCs flexible hinge superfamily
FxaC_8g05900	1.244	0.989	1.301	0.501	0.58	0.554	-1.11059	down	7.19096e-05	0.000944757	Glycoside hydrolase family 17; X8 domain; Glycoside hydrolase superfamily
FxaC_8g06190	12.64	18.445	19.161	7.323	6.291	7.1	-1.27828	down	9.6703e-07	2.09048e-05	NmrA-like domain; NAD(P)-binding domain superfamily
FxaC_8g06250	1.277	0.853	0.956	0.312	0.525	0.413	-1.30175	down	3.33161e-06	6.34744e-05	Chromo/chromo shadow domain; C-5 cytosine methyltransferase; Chromo-like domain superfamily; Chromo domain; S-adenosyl-L-methionine-dependent methyltransferase
FxaC_8g06260	0.474	0.504	0.732	1.463	1.777	1.736	1.53933	up	1.30493e-06	2.73243e-05	_
FxaC_8g06490	0.291	0.145	0.096	0.674	0.325	1.236	2.0646	up	6.16758e-06	0.00011032	Basic-leucine zipper domain
FxaC_8g06621	1.971	2.296	2.033	4.209	6.317	5.668	1.36162	up	2.26947e-06	4.48492e-05	Jacalin-like lectin domain; Jacalin-like lectin domain superfamily
FxaC_8g06760	1.092	0.29	0.337	1.41	1.495	1.824	1.45836	up	4.036e-05	0.000576164	Basic-leucine zipper domain
FxaC_8g07580	0.837	0.995	1.172	0.054	0.46	0.494	-1.57254	down	5.05986e-07	1.16228e-05	_
FxaC_8g07640	0.88	1.134	1.822	4.756	3.013	2.995	1.48781	up	6.27267e-07	1.41398e-05	Gibberellin regulated protein
FxaC_8g07660	1.787	2.005	1.905	6.984	5.711	6.208	1.72981	up	1.96708e-09	7.47376e-08	F-box domain; F-box-like domain superfamily; F-box only protein 4
FxaC_8g07810	54.363	60.859	64.772	29.546	27.75	25.963	-1.11224	down	1.71389e-05	0.000271234	DnaJ domain; Chaperone J-domain superfamily
FxaC_8g07830	6.789	6.828	8.928	3.675	2.719	3.34	-1.21145	down	3.87692e-06	7.29044e-05	Thaumatin family; Osmotin/thaumatin-like superfamily
FxaC_8g08200	1.285	1.884	1.051	6.301	4.151	3.452	1.71947	up	5.23074e-09	1.84765e-07	Thioredoxin-like fold; Thioredoxin-like superfamily
FxaC_8g08440	6.004	6.887	6.619	17.59	16.485	16.466	1.3731	up	1.10677e-06	2.3609e-05	CRAL-TRIO lipid binding domain; CRAL-TRIO lipid binding domain superfamily
FxaC_8g08680	1.302	1.139	1.685	0.152	0.233	0.081	-3.13813	down	1.75311e-21	3.02495e-19	Amino acid transporter, transmembrane domain
FxaC_8g08870	36.299	32.161	34.184	90.171	97.206	100.766	1.48911	up	9.08307e-08	2.47937e-06	Glycoside hydrolase, family 13, N-terminal; Glycosyl hydrolase, family 13, catalytic domain; Alpha-amylase/branching enzyme, C-terminal all beta; Glycosyl hydrolase, all-beta; Immunoglobulin-like fold; Immunoglobulin E-set; Glycoside hydrolase superfamily; 1,4-alpha-glucan-branching enzyme
FxaC_8g09610	2.803	3.455	3.347	12.877	12.986	12.826	2.00973	up	1.47374e-12	9.3309e-11	FAD dependent oxidoreductase; Sarcosine oxidase, monomeric; FAD/NAD(P)-binding domain superfamily
FxaC_8g09800	1.043	0.52	0.592	2.134	2.263	2.831	1.7445	up	2.85623e-07	6.90305e-06	Small auxin-up RNA
FxaC_8g10160	1.552	0.93	1.128	0.299	0.589	0.762	-1.12811	down	2.53293e-05	0.000382699	SANT/Myb domain; Homeobox-like domain superfamily
FxaC_8g10200	3.44	2.81	2.745	1.029	0.888	0.904	-1.67186	down	1.93087e-09	7.34928e-08	_
FxaC_8g10210	4.466	5.172	4.556	11.121	12.759	11.413	1.31392	up	3.18129e-06	6.08237e-05	Aminotransferase class IV; Aminotransferase-like, PLP-dependent enzymes; Branched-chain-amino-acid aminotransferase-like, N-terminal; Branched-chain-amino-acid aminotransferase-like, C-terminal
FxaC_8g10421	0.534	0.579	0.646	1.212	1.14	1.22	1.02073	up	0.00111741	0.00967354	Glyoxal oxidase, N-terminal; Galactose oxidase/kelch, beta-propeller; Immunoglobulin-like fold; Immunoglobulin E-set; Galactose oxidase-like, Early set domain; Galactose oxidase, central domain superfamily
FxaC_8g10490	1.551	1.473	1.305	4.577	5.701	5.205	1.83786	up	1.70606e-10	7.86804e-09	Carotenoid oxygenase
FxaC_8g10700	1.001	1.354	1.357	0.421	0.383	0.482	-1.52711	down	2.30068e-07	5.70568e-06	Zinc finger, GATA-type; Zinc finger, NHR/GATA-type; Transcription factor, GATA, plant
FxaC_8g10770	1.656	1.463	1.88	4.861	4.057	3.711	1.33651	up	7.87157e-06	0.00013629	Protein of unknown function DUF1677, plant
FxaC_8g10860	1.688	1.78	1.47	2.965	3.532	3.627	1.03533	up	0.000712438	0.00664955	Signal transduction histidine kinase, phosphotransfer (Hpt) domain; HPT domain superfamily
FxaC_8g10960	1.243	1.352	1.646	0.642	0.479	0.685	-1.23023	down	2.17135e-05	0.000334157	Protein kinase domain; Protein kinase-like domain superfamily; Aurora kinase
FxaC_8g11000	1.234	0.513	1.907	0.606	0.367	0.249	-1.57788	down	4.70191e-05	0.000655451	Oleosin
FxaC_8g11500	4.933	6.135	5.093	2.389	2.486	2.208	-1.18974	down	7.59106e-06	0.000132076	Patatin-like phospholipase domain; Acyl transferase/acyl hydrolase/lysophospholipase
FxaC_8g12870	15.255	14.277	15.822	2.707	2.159	2.485	-2.62472	down	8.91476e-21	1.42588e-18	Zinc finger C2H2-type; Zinc finger C2H2 superfamily
FxaC_8g13140	3.923	3.939	3.906	2.157	1.43	1.359	-1.25003	down	4.49759e-06	8.30043e-05	_
FxaC_8g13260	2.299	2.458	2.018	0.536	0.643	0.784	-1.7856	down	6.70888e-10	2.79655e-08	_
FxaC_8g14150	2.497	2.016	2.52	5.206	5.062	4.326	1.05284	up	0.00031415	0.00333109	Pyridoxal phosphate phosphatase-related; Phosphatase PHOSPHO-type; HAD superfamily; HAD-like superfamily
FxaC_8g14300	0.443	0.419	0.525	2.102	1.938	1.981	2.11564	up	9.25877e-12	5.24752e-10	_
FxaC_8g14480	7.808	7.86	8.254	3.629	4.025	3.624	-1.08462	down	3.11578e-05	0.000460341	NAC domain; NAC domain superfamily
FxaC_8g14590	0.303	0.249	0.402	3.952	3.793	3.362	3.5372	up	3.72977e-29	1.18425e-26	NRAMP family
FxaC_8g14600	1.352	3.838	0.689	17.427	12.538	17.403	3.00963	up	5.76785e-22	1.03278e-19	Cystatin domain
FxaC_8g14831	2.263	1.254	1.249	2.752	3.143	3.862	1.03319	up	0.00246421	0.0186753	_
FxaC_8g14870	0.483	0.44	0.598	0.901	1.125	1.086	1.03137	up	0.00108125	0.00939958	Amino acid/polyamine transporter I
FxaC_8g15200	0.274	0.955	0.543	1.152	0.855	1.99	1.17218	up	0.00770884	0.0473678	_
FxaC_8g15340	2.118	2.425	2.539	0.126	0.173	0.109	-4.10756	down	6.40403e-36	3.23653e-33	_
FxaC_8g15350	7.447	8.328	8.665	0.403	0.522	0.301	-4.31386	down	6.72764e-38	3.90894e-35	_
FxaC_8g15720	0.397	0.643	0.854	2.088	1.018	1.122	1.15728	up	0.00064127	0.00607493	Nucleoside phosphatase GDA1/CD39
FxaC_8g15750	5.186	7.161	8.401	30.7	17.954	17.929	1.68204	up	3.64218e-09	1.32094e-07	Hydrophobic seed protein domain; Bifunctional inhibitor/plant lipid transfer protein/seed storage helical domain superfamily
FxaC_8g15980	1.158	0.77	1.725	0.081	0.517	0.468	-1.774	down	6.34643e-06	0.000113117	Protein kinase-like domain superfamily
FxaC_8g16690	6.168	7.453	8.206	2.971	2.754	2.717	-1.37014	down	2.81341e-07	6.81469e-06	TspO/MBR-related protein; TspO/MBR-related superfamily
FxaC_8g17321	1.219	1.385	1.84	0.554	0.457	0.65	-1.41818	down	8.62674e-07	1.8806e-05	SWEET sugar transporter
FxaC_8g17490	5.294	6.669	5.967	1.799	1.742	2.403	-1.59238	down	4.76315e-08	1.39181e-06	_
FxaC_8g18170	0.852	0.85	0.831	3.168	3.877	3.666	2.07887	up	1.19864e-12	7.68021e-11	Sugar/inositol transporter; Major facilitator, sugar transporter-like; Major facilitator superfamily domain; MFS transporter superfamily
FxaC_8g18680	0.396	0.254	0.636	1.214	1.413	1.165	1.55785	up	1.5731e-06	3.23384e-05	Myc-type, basic helix-loop-helix (bHLH) domain; Helix-loop-helix DNA-binding domain superfamily
FxaC_8g19400	0.929	1.25	1.292	0.274	0.083	0.038	-3.12576	down	5.56301e-15	4.74667e-13	Plant lipid transfer protein/Par allergen; Bifunctional inhibitor/plant lipid transfer protein/seed storage helical domain; Bifunctional inhibitor/plant lipid transfer protein/seed storage helical domain superfamily; Alpha-Amylase Inhibitors (AAI), Lipid Transfer (LT) and Seed Storage (SS) Protein
FxaC_8g19564	9.031	8.836	10.379	2.955	3.88	4.018	-1.37971	down	1.39849e-07	3.65392e-06	SLC26A/SulP transporter; STAS domain; SLC26A/SulP transporter domain; Sulfate transporter 3.1; STAS domain superfamily
FxaC_8g20070	0.757	1.426	1.114	0.354	0.3	0.204	-1.93838	down	1.38428e-06	2.88163e-05	EF-hand domain; EF-hand domain pair
FxaC_8g20640	0.31	0.176	0.205	0.614	1.007	1.108	1.97695	up	3.5857e-09	1.30212e-07	Amino acid transporter, transmembrane domain
FxaC_8g21090	0.434	0.638	0.545	2.368	1.817	2.144	1.96667	up	1.32455e-10	6.2331e-09	Oxoglutarate/iron-dependent dioxygenase; Non-haem dioxygenase N-terminal domain; Isopenicillin N synthase-like
FxaC_8g21240	1.317	1.398	1.463	3.541	2.655	2.678	1.08622	up	0.000350742	0.00366495	_
FxaC_8g21260	9.21	7.456	7.82	3.954	3.623	3.133	-1.19277	down	9.11245e-06	0.00015548	AP2/ERF domain; DNA-binding domain superfamily; AP2/ERF domain superfamily
FxaC_8g21400	0.976	1.339	1.697	2.671	1.852	3.65	1.026	up	0.00407682	0.0280539	_
FxaC_8g21720	2.178	2.783	2.254	8.712	8.267	6.961	1.72993	up	1.84358e-09	7.04528e-08	ABC transporter-like; P-loop containing nucleoside triphosphate hydrolase
FxaC_8g22190	1.469	2	2.28	0.984	0.852	0.962	-1.03812	down	7.92878e-05	0.00102343	Cellulose synthase; Zinc finger, RING/FYVE/PHD-type; Cellulose synthase, RING-type zinc finger; Nucleotide-diphospho-sugar transferases
FxaC_8g22470	3.028	2.607	2.947	1.275	1.188	0.742	-1.42014	down	2.98411e-07	7.18163e-06	NAC domain; NAC domain superfamily
FxaC_8g22560	4.404	3.95	5.473	13.9	11.545	12.141	1.44251	up	2.69174e-07	6.57246e-06	Amino acid transporter, transmembrane domain
FxaC_8g22750	0.949	2.075	1.402	0.031	0.065	0.059	-4.80898	down	6.56706e-29	2.06213e-26	_
FxaC_8g22890	1.425	3.979	2.202	0.64	0.594	0.307	-2.30103	down	9.93414e-11	4.76945e-09	_
FxaC_8g23340	54.505	54.756	60.469	27.458	25.786	24.037	-1.13503	down	1.08502e-05	0.000181036	Major intrinsic protein; Aquaporin-like; Aquaporin transporter
FxaC_8g23880	0	0	0	0.625	0.662	1.066	9.61716	up	3.67141e-15	3.20983e-13	_
FxaC_8g25160	0.673	0.587	0.724	0.637	1.502	2.107	1.09653	up	0.00376915	0.026284	_
FxaC_8g25620	2.262	2.092	2.757	0.966	0.527	1.086	-1.46217	down	3.16765e-07	7.587e-06	Cupredoxin
FxaC_8g26220	0.289	0.247	0.329	0.696	1.034	1.304	1.80688	up	7.44034e-07	1.65061e-05	Short-chain dehydrogenase/reductase SDR; NAD(P)-binding domain superfamily
FxaC_8g26710	8.132	6.951	5.385	3.074	2.816	3.622	-1.10531	down	0.000193682	0.00221691	_
FxaC_8g26860	0.56	0.291	0.5	1.005	1.066	0.945	1.15684	up	0.000327392	0.00345391	GDSL lipase/esterase; SGNH hydrolase superfamily
FxaC_8g27700	0.891	1.213	0.907	0.245	0.642	0.36	-1.26975	down	8.02708e-06	0.000138561	Ulp1 protease family, C-terminal catalytic domain; Papain-like cysteine peptidase superfamily
FxaC_8g27770	0.583	0.776	0.215	0.928	1.389	1.624	1.32248	up	0.000245994	0.00270999	Protein of unknown function DUF688
FxaC_8g28050	6.842	6.347	6.674	2.97	1.8	2.937	-1.3655	down	3.42004e-07	8.14809e-06	Glutamine amidotransferase; Class I glutamine amidotransferase-like
FxaC_8g28690	1.644	0.82	1.322	3.361	2.097	2.183	1.01251	up	0.00364581	0.0256037	Small auxin-up RNA
FxaC_8g28700	1.065	1.796	1.139	6.205	3.948	5.229	1.94237	up	6.97506e-10	2.8976e-08	Small auxin-up RNA
FxaC_8g29180	2.087	1.619	1.754	0.683	0.518	0.75	-1.48326	down	1.38912e-07	3.63236e-06	Glycoside hydrolase family 9; Six-hairpin glycosidase superfamily; Six-hairpin glycosidase-like superfamily
FxaC_8g29940	2.16	4.534	3.576	1.531	1.269	0.965	-1.44699	down	6.05214e-07	1.36571e-05	Protein Casparian strip integrity factor 1/2
FxaC_8g29980	7.229	7.28	7.292	18.077	15.709	16.62	1.20909	up	1.61107e-05	0.000256101	Basic-leucine zipper domain
FxaC_8g30140	1.225	0.946	0.733	2.695	4.163	4.152	1.9216	up	3.15576e-10	1.3944e-08	_
FxaC_8g30150	23.571	20.193	21.283	42.302	58.458	57.978	1.28705	up	4.30106e-06	7.97218e-05	Nucleotidyl transferase domain; Trimeric LpxA-like superfamily; Glucose-1-phosphate adenylyltransferase; Nucleotide-diphospho-sugar transferases
FxaC_8g30680	1.16	1.137	1.788	0.674	0.643	0.598	-1.09179	down	8.20531e-05	0.00105371	Glycoside hydrolase family 17; X8 domain; Glycoside hydrolase superfamily
FxaC_8g31400	24.184	26.7	26.72	11.843	13.331	12.953	-1.02526	down	5.83969e-05	0.00078671	NAD(P)-binding domain; NAD(P)-binding domain superfamily
FxaC_8g31410	5.085	5.627	5.782	1.838	2.281	2.234	-1.37601	down	2.38836e-07	5.90084e-06	_
FxaC_8g31430	3.556	3.546	2.462	7.622	12.702	13.327	1.81464	up	6.04449e-09	2.11758e-07	_
FxaC_8g31740	0.216	0.468	0.406	1.063	1.192	0.846	1.50584	up	1.25947e-05	0.000206831	Protein kinase C-like, phorbol ester/diacylglycerol-binding domain; DC1; Zinc finger, ZZ-type superfamily
FxaC_8g31960	19.472	22.769	20.583	6.343	6.468	5.699	-1.76285	down	3.80598e-11	1.96063e-09	Cytochrome P450; Cytochrome P450, E-class, group IV; Cytochrome P450 superfamily
FxaC_8g32241	5.338	5.92	5.383	14.234	12.274	12.985	1.2467	up	8.21195e-06	0.000141381	Oxoglutarate/iron-dependent dioxygenase; Non-haem dioxygenase N-terminal domain; Isopenicillin N synthase-like
FxaC_8g33330	3.345	2.924	2.947	1.737	1.566	1.274	-1.00926	down	0.000136049	0.00163226	_
FxaC_8g33510	6.341	6.614	6.58	3.457	3.124	2.847	-1.0508	down	6.23346e-05	0.000833838	U box domain; Armadillo-like helical; Zinc finger, RING/FYVE/PHD-type; Armadillo-type fold
FxaC_8g33560	8.511	9.343	9.728	4.71	3.708	4.577	-1.08559	down	3.51532e-05	0.000509844	Class I-like SAM-dependent O-methyltransferase; S-adenosyl-L-methionine-dependent methyltransferase
FxaC_8g33880	5.18	5.037	4.174	1.654	2.313	2.669	-1.11643	down	2.02004e-05	0.000313812	Cyclin, C-terminal domain; Cyclin, N-terminal; Cyclin-like superfamily
FxaC_8g34540	8.171	8.017	8.146	20.842	19.397	17.79	1.2537	up	7.28145e-06	0.000127782	UDP-glucuronosyl/UDP-glucosyltransferase
FxaC_8g34580	1.029	0.953	1.193	0.588	0.263	0.149	-1.6638	down	4.4005e-07	1.02635e-05	Uncharacterised protein family, basic secretory protein
FxaC_8g34640	1.501	0.949	1.042	4.87	4.184	5.06	2.01407	up	1.55487e-11	8.48042e-10	DNA polymerase III, clamp loader complex, gamma/delta/delta subunit, C-terminal; P-loop containing nucleoside triphosphate hydrolase
FxaC_8g34651	1.094	1.007	1.068	8.677	10.317	10.427	3.21353	up	3.00043e-27	8.32045e-25	Domain of unknown function DUF659; Ribonuclease H-like superfamily
FxaC_8g35010	0.132	0.328	0.349	1.109	1.058	0.319	1.61601	up	0.000139845	0.0016668	_
FxaC_8g35210	1.315	1.179	0.86	2.817	2.497	2.799	1.2736	up	1.0165e-05	0.00017094	NADH-quinone oxidoreductase, subunit D; [NiFe]-hydrogenase, large subunit; NADH-quinone oxidoreductase, subunit D superfamily
FxaC_8g35220	2.343	1.762	1.374	5.499	4.494	5.31	1.48132	up	3.87184e-07	9.13531e-06	_
FxaC_8g35230	0.111	0.443	0.368	2.246	2.481	2.425	2.95143	up	1.4944e-12	9.45471e-11	_
FxaC_8g36081	0.071	0.036	0.118	0.48	0.924	1.038	3.42273	up	2.57757e-15	2.31496e-13	UmuC domain; DNA polymerase type-Y, HhH motif; DNA polymerase, Y-family, little finger domain superfamily; Reverse transcriptase/Diguanylate cyclase domain; DNA/RNA polymerase superfamily
FxaC_8g36290	3.155	1.049	2.09	0.443	0.626	0.709	-1.82198	down	9.91234e-06	0.000167714	_
FxaC_8g36330	4.328	7.218	10.551	3.289	2.531	3.993	-1.17084	down	8.92535e-06	0.000152709	_
FxaC_8g36421	0.084	0.05	0.056	0.636	1.094	1.004	3.82592	up	2.3378e-24	5.15952e-22	FAR1 DNA binding domain
FxaC_8g36470	6.003	5.534	5.785	1.906	2.485	2.44	-1.34205	down	3.46641e-07	8.24476e-06	GH3 family
FxaC_8g36590	0.162	0.081	0	1.228	1.157	1.571	4.00841	up	3.67166e-15	3.20983e-13	_
FxaC_8g36890	1.486	1.654	1.295	0.342	0.433	0.67	-1.61585	down	1.05488e-08	3.50578e-07	ABC transporter-like; ABC-2 type transporter; P-loop containing nucleoside triphosphate hydrolase; ABC transporter family G domain
FxaC_8g36891	1.572	1.749	1.37	0.362	0.458	0.709	-1.6154	down	1.05488e-08	3.50578e-07	_
FxaC_8g37050	0.318	1.009	0.612	3.772	2.658	3.644	2.37545	up	1.13827e-14	9.40242e-13	_
FxaC_8g37171	1.386	0.598	0.712	0.174	0.24	0.284	-1.94494	down	8.67797e-10	3.54469e-08	Peptidase S10, serine carboxypeptidase; Alpha/Beta hydrolase fold
FxaC_8g37280	5.714	3.843	5.808	1.175	0.949	0.859	-2.36364	down	1.08785e-14	9.01204e-13	Phytosulfokine
FxaC_8g37320	0.42	0.209	0.278	1.06	1.249	0.452	1.60282	up	9.87871e-05	0.00123699	_
FxaC_8g37460	0.42	0.486	0.613	1.26	1.126	1.183	1.23076	up	5.46826e-05	0.000744302	Protein of unknown function DUF1005
FxaC_8g37610	0.83	0.376	0.3	2.286	2.021	1.28	1.88926	up	1.39971e-07	3.65598e-06	Cysteine-rich secretory protein-related; Venom allergen 5-like; CAP domain; CAP superfamily
FxaC_8g37640	1.48	1.238	1.992	0.402	0.298	0.463	-2.01508	down	1.12602e-09	4.47739e-08	Cysteine-rich secretory protein-related; CAP domain; CAP superfamily
FxaC_8g37670	2.296	2.48	3.632	1.369	0.712	0.851	-1.51892	down	8.65137e-08	2.37138e-06	Aminotransferase-like, PLP-dependent enzymes; Branched-chain-amino-acid aminotransferase-like, N-terminal
FxaC_8g38070	22.335	21.738	21.342	8.525	9.583	9.338	-1.25293	down	1.28721e-06	2.69735e-05	Pentatricopeptide repeat; Tetratricopeptide-like helical domain superfamily; Pentacotripeptide-repeat region of PRORP
FxaC_8g38110	18.243	18.209	17.342	5.897	5.903	5.523	-1.63459	down	7.14354e-10	2.96183e-08	EF-hand domain; EF-hand domain pair
FxaC_8g38511	0.915	1.483	1.086	0.706	0.409	0.555	-1.05955	down	0.000594536	0.00570177	Dirigent protein
FxaC_8g38580	39.007	33.025	36.136	15.907	12.305	11.139	-1.45873	down	5.72352e-08	1.64154e-06	DnaJ domain; Chaperone J-domain superfamily
FxaC_8g39000	1.192	1.049	0.991	0.512	0.459	0.378	-1.25867	down	2.04104e-05	0.000316728	Aldo-keto reductase; NADP-dependent oxidoreductase domain; NADP-dependent oxidoreductase domain superfamily
FxaC_8g39360	1.627	1.068	1.304	0.036	0.191	0.277	-2.98066	down	5.79416e-16	5.56676e-14	Protein of unknown function DUF1442
FxaC_8g39430	0.189	0.188	0.25	0.794	1.516	0.457	2.13646	up	0.000546459	0.00531529	_
FxaC_8g40021	15.336	14.628	13.294	30.523	30.836	33.416	1.13149	up	5.60553e-05	0.000760683	Domain of unknown function DUF2062
FxaC_6g00020	1.09	0.587	1.209	0.645	0.237	0.309	-1.27477	down	4.71659e-05	0.000656879	Carbohydrate kinase PfkB; Ribokinase-like
FxaC_6g00090	1.413	0.759	1.044	0.229	0.097	0.176	-2.67226	down	2.07496e-11	1.10974e-09	Protein of unknown function DUF1442
FxaC_6g00320	0.39	0.389	0.568	2.727	3.17	2.523	2.64137	up	6.73279e-16	6.41801e-14	_
FxaC_6g00750	1.202	1.127	0.713	0.136	0.256	0.478	-1.80239	down	1.61635e-09	6.27805e-08	Glycoside hydrolase family 10 domain; Galactose-binding-like domain superfamily; Glycoside hydrolase superfamily
FxaC_6g00810	5.982	5.496	6.135	21.053	22.881	23.615	1.93911	up	5.30097e-12	3.10536e-10	Amino acid transporter, transmembrane domain
FxaC_6g00850	2.433	2.195	1.611	0.423	0.138	0.375	-2.73281	down	1.02637e-16	1.07695e-14	DnaJ domain; Chaperone J-domain superfamily
FxaC_6g00950	0.838	1.415	1.538	0.271	0.115	0.365	-2.33108	down	6.09851e-10	2.56717e-08	Dirigent protein
FxaC_6g01170	86.163	88.529	118.856	46.192	46.39	44.762	-1.09579	down	1.89221e-05	0.000296543	_
FxaC_6g02020	1.208	0.921	1.129	6.491	7.582	8.271	2.77669	up	4.57138e-20	6.84994e-18	Aminotransferase-like, PLP-dependent enzymes; Branched-chain-amino-acid aminotransferase-like, N-terminal
FxaC_6g02500	14.158	14.615	15.729	2.019	2.173	2.585	-2.71461	down	3.42623e-22	6.26634e-20	_
FxaC_6g02530	2.093	2.693	3.801	0.625	0.663	0.546	-2.22531	down	5.72761e-12	3.33698e-10	_
FxaC_6g02660	2.829	3.009	2.498	1.588	0.337	1.829	-1.15029	down	0.00152967	0.0126196	_
FxaC_6g02681	8.15	5.33	5.444	2.227	2.188	3.272	-1.29939	down	8.1247e-07	1.7862e-05	Peptidase S10, serine carboxypeptidase; Alpha/Beta hydrolase fold
FxaC_6g02680	25.235	15.606	18.635	5.644	6.653	8.111	-1.54303	down	4.90433e-09	1.74462e-07	Peptidase S10, serine carboxypeptidase; Alpha/Beta hydrolase fold
FxaC_6g02690	11.251	7.01	8.387	3.783	3.478	5.609	-1.04984	down	4.78913e-05	0.000665876	Peptidase S10, serine carboxypeptidase; Alpha/Beta hydrolase fold
FxaC_6g02810	1.013	1.487	0.839	3.506	2.588	3.639	1.54262	up	1.91495e-07	4.8176e-06	_
FxaC_6g02950	1.282	0.518	0.91	1.748	1.745	2.196	1.06905	up	0.000467317	0.00465469	Zinc finger, LIM-type
FxaC_6g03140	1.094	1.148	1.325	0.315	0.463	0.616	-1.35359	down	1.13753e-06	2.41865e-05	ABC transporter-like; ABC-2 type transporter; P-loop containing nucleoside triphosphate hydrolase; ABC transporter family G domain
FxaC_6g03300	2.232	1.997	2.046	1.012	0.996	0.671	-1.227	down	1.41006e-05	0.000228139	Mpv17/PMP22
FxaC_6g04410	0.321	0.114	0.106	0.578	1.002	1.092	2.29786	up	2.94735e-11	1.54155e-09	_
FxaC_6g04760	4.554	3.822	5.026	0.351	0.441	0.552	-3.31495	down	7.89708e-26	1.978e-23	Uncharacterised protein family, basic secretory protein
FxaC_6g05030	0.562	1.05	0.999	0.355	0.251	0.255	-1.59716	down	1.49467e-06	3.08361e-05	Alcohol dehydrogenase, C-terminal; NAD(P)-binding domain superfamily
FxaC_6g05080	1.431	1.046	1.453	0.763	0.383	0.27	-1.47076	down	7.36957e-06	0.000128958	SANT/Myb domain; Homeobox-like domain superfamily
FxaC_6g05170	2.698	2.956	2.34	0.693	0.594	1.135	-1.72147	down	2.74066e-10	1.223e-08	Protein kinase domain; Leucine-rich repeat; Protein kinase-like domain superfamily; Leucine-rich repeat-containing N-terminal, plant-type; Leucine-rich repeat domain superfamily
FxaC_6g05360	14.046	12.368	10.811	4.852	5.361	7.953	-1.03491	down	5.37408e-05	0.000734409	Cyclin, C-terminal domain; Cyclin, N-terminal; Cyclin-like superfamily
FxaC_6g05480	1.21	1.162	1.217	0.585	0.7	0.489	-1.01534	down	0.000336648	0.00353758	Leucine-rich repeat domain superfamily
FxaC_6g05930	0	0	0.16	0.203	1.187	1.367	4.08172	up	1.45694e-09	5.70559e-08	_
FxaC_6g06130	0.932	1.062	1.455	0	0	0	-10.1683	down	1.68882e-23	3.45909e-21	AP2/ERF domain; DNA-binding domain superfamily; AP2/ERF domain superfamily
FxaC_6g06260	1.65	1.607	1.423	4.007	4.386	2.947	1.2763	up	1.66013e-05	0.000263458	PLAC8 motif-containing protein
FxaC_6g07120	0.55	0.732	0.334	3.399	3.973	4.932	2.9263	up	2.6012e-19	3.5434e-17	DNA-binding pseudobarrel domain superfamily
FxaC_6g07300	14.225	0.296	0.196	20.46	14.687	22.637	1.97297	up	1.54018e-11	8.41103e-10	Ribosomal protein P1/P2, N-terminal domain
FxaC_6g07430	52.766	52.695	49.577	22.984	27.184	25.965	-1.026	down	5.65645e-05	0.00076589	NAD(P)-binding domain; NAD(P)-binding domain superfamily
FxaC_6g07450	3.492	4.712	3.461	1.069	1.145	1.224	-1.76166	down	7.58038e-11	3.69337e-09	_
FxaC_6g07500	1.868	1.553	1.219	0.465	0.531	0.812	-1.35827	down	7.73867e-07	1.70969e-05	Domain of unknown function DUF547; Ternary complex factor MIP1, leucine-zipper
FxaC_6g07931	0.327	0.415	0.393	1.276	1.061	1.345	1.69516	up	2.56739e-07	6.29512e-06	Proteasome assembly chaperone 2, eukaryotic; Proteasome assembly chaperone 2 superfamily
FxaC_6g08330	5.935	5.821	6.705	23.667	19.315	20.769	1.7878	up	1.64832e-10	7.61412e-09	Oxoglutarate/iron-dependent dioxygenase; Isopenicillin N synthase-like; Non-haem dioxygenase N-terminal domain
FxaC_6g08331	2.421	1.602	2.235	5.233	5.425	5.344	1.35406	up	2.24455e-06	4.44388e-05	Oxoglutarate/iron-dependent dioxygenase; Non-haem dioxygenase N-terminal domain; Isopenicillin N synthase-like
FxaC_6g09010	34.568	33.048	34.306	92.818	81.759	81.573	1.3295	up	1.69095e-06	3.45351e-05	Sugar/inositol transporter; Major facilitator, sugar transporter-like; Major facilitator superfamily domain; MFS transporter superfamily
FxaC_6g09320	0	0.146	0.194	0.986	1.308	1.894	3.61101	up	9.14408e-10	3.7193e-08	_
FxaC_6g09410	1.577	1.609	1.19	5.127	5.601	5.189	1.86217	up	2.94119e-10	1.30702e-08	Ribosomal protein L27
FxaC_6g10000	20.13	17.618	18.126	40.975	50.343	56.753	1.40599	up	5.02247e-07	1.15471e-05	Nucleotidyl transferase domain; Trimeric LpxA-like superfamily; Glucose-1-phosphate adenylyltransferase; Nucleotide-diphospho-sugar transferases
FxaC_6g10110	1.01	0.752	0.66	0.102	0.072	0.163	-2.83438	down	4.7626e-18	5.78338e-16	CRAL-TRIO lipid binding domain; CRAL/TRIO, N-terminal domain; CRAL/TRIO, N-terminal domain superfamily; CRAL-TRIO lipid binding domain superfamily
FxaC_6g10480	13.952	21.053	20.011	8.532	9.049	7.42	-1.13777	down	1.14177e-05	0.000189396	Protein Casparian strip integrity factor 1/2
FxaC_6g10900	0.142	0.256	0.207	1.583	1.679	1.98	3.1088	up	2.49464e-19	3.42006e-17	Protein kinase domain; Protein kinase-like domain superfamily
FxaC_6g11260	0.742	0.653	0.55	2.243	2.145	2.259	1.77136	up	3.56259e-08	1.06505e-06	Gnk2-homologous domain; Gnk2-homologous domain superfamily
FxaC_6g12150	3.258	3.415	3.983	14.067	11.785	12.897	1.8622	up	2.42485e-10	1.09524e-08	Small auxin-up RNA
FxaC_6g12210	1.205	1.401	1.064	0.507	0	0.325	-2.13711	down	0.000128921	0.001563	Ribonuclease H domain
FxaC_6g12680	0.081	0.108	0.125	1.503	1.304	1.53	3.77514	up	7.98565e-24	1.67996e-21	Oxoglutarate/iron-dependent dioxygenase; Non-haem dioxygenase N-terminal domain; Isopenicillin N synthase-like
FxaC_6g12780	1.176	1.244	1.041	2.548	3.558	3.904	1.53136	up	6.40558e-08	1.81161e-06	Ionotropic glutamate receptor; Solute-binding protein family 3/N-terminal domain of MltF; Receptor, ligand binding region; Ionotropic glutamate receptor, plant; Periplasmic binding protein-like I
FxaC_6g12781	2.162	2.292	1.929	4.552	6.636	7.157	1.52264	up	7.9144e-08	2.19117e-06	GPCR, family 3; Ionotropic glutamate receptor; Solute-binding protein family 3/N-terminal domain of MltF; Receptor, ligand binding region; Periplasmic binding protein-like I
FxaC_6g12910	3.769	2.982	3.744	1.946	1.301	1.808	-1.05348	down	8.58408e-05	0.00109445	Glutamine amidotransferase; Class I glutamine amidotransferase-like
FxaC_6g14860	0.187	0.248	0.247	4.978	7.28	6.791	4.79769	up	5.09552e-37	2.82606e-34	_
FxaC_6g14900	10.042	9.45	9.273	31.439	25.259	24.238	1.49237	up	2.14928e-07	5.35196e-06	Protein of unknown function DUF3511
FxaC_6g16300	0.422	0.51	0.327	0.914	1.282	1.233	1.44334	up	1.00808e-06	2.16989e-05	Toll/interleukin-1 receptor homology (TIR) domain; NB-ARC; P-loop containing nucleoside triphosphate hydrolase; Leucine-rich repeat domain superfamily; Toll/interleukin-1 receptor homology (TIR) domain superfamily; Winged helix DNA-binding domain superfamily
FxaC_6g16630	3.863	5.665	6.771	15.433	12.985	13.346	1.35731	up	2.69199e-06	5.24465e-05	_
FxaC_6g16760	2.489	1.738	1.758	53.516	36.38	47.554	4.52072	up	2.90241e-45	2.75442e-42	Chlorophyll A-B binding protein; Chlorophyll a/b binding domain superfamily
FxaC_6g17000	0	0.027	0	2.835	3.705	3.593	8.40031	up	5.23638e-58	1.27784e-54	_
FxaC_6g17590	0.947	1.085	0.752	0.279	0.127	0.306	-1.9627	down	8.15082e-08	2.25006e-06	_
FxaC_6g17690	1.606	1.668	2.2	4.632	3.262	3.362	1.03962	up	0.000312932	0.00331982	GroES-like superfamily; Alcohol dehydrogenase, C-terminal; Alcohol dehydrogenase, N-terminal; NAD(P)-binding domain superfamily
FxaC_6g18140	0	0	0.042	6.256	9.753	12.371	9.30089	up	3.1611e-63	1.03843e-59	_
FxaC_6g19110	11.626	13.094	9.873	1.843	2.809	2.875	-2.19988	down	1.62205e-13	1.16225e-11	_
FxaC_6g19320	6.46	5.499	6.991	16.333	15.194	13.149	1.23717	up	9.59898e-06	0.000162929	Amino acid transporter, transmembrane domain
FxaC_6g19360	0	0.021	0.014	1.011	1.953	2.08	7.05328	up	5.14457e-45	4.77612e-42	_
FxaC_6g19370	0.685	1.077	1.087	0.087	0.241	0.302	-2.1717	down	5.47248e-12	3.19269e-10	Amino acid transporter, transmembrane domain
FxaC_6g19470	1.833	1.419	1.597	0.792	0.517	0.643	-1.31141	down	4.71081e-06	8.65094e-05	NAC domain; NAC domain superfamily
FxaC_6g19880	0.809	1.102	0.98	0.482	0.352	0.479	-1.13691	down	8.05765e-05	0.00103818	Cyclin, C-terminal domain; Cyclin, N-terminal; Cyclin-like superfamily
FxaC_6g20530	5.779	8.45	8.114	2.175	1.91	2.111	-1.84991	down	1.37874e-11	7.57298e-10	Peptidase C1A, papain C-terminal; Cathepsin propeptide inhibitor domain (I29); Papain-like cysteine peptidase superfamily
FxaC_6g20700	19.22	17.65	18.021	4.482	3.799	4.25	-2.1308	down	4.27376e-15	3.70584e-13	Hydroxymethylglutaryl-CoA reductase, class I/II; Hydroxymethylglutaryl-CoA reductase, eukaryotic/archaeal type; Hydroxymethylglutaryl-CoA reductase, class I/II, NAD/NADP-binding domain superfamily; Hydroxymethylglutaryl-CoA reductase, class I/II, substrate-binding domain superfamily; Hydroxymethylglutaryl-CoA reductase, class I/II, catalytic domain superfamily; Hydroxymethylglutaryl-CoA reductase…
FxaC_6g21620	9.844	11.846	7.99	4.705	4.263	5.055	-1.08153	down	3.68e-05	0.000530933	Stomagen; Stomagen, C-terminal domain superfamily
FxaC_6g21660	1.752	2.196	1.392	0.464	0.715	0.364	-1.78911	down	2.28271e-08	7.12578e-07	Bifunctional inhibitor/plant lipid transfer protein/seed storage helical domain; Bifunctional inhibitor/plant lipid transfer protein/seed storage helical domain superfamily; Putative lipid-transfer protein DIR1-like
FxaC_6g21700	0	0	0	1.01	1.339	2.909	10.7762	up	1.96039e-17	2.22954e-15	_
FxaC_6g22041	1.741	2.933	2.405	0.177	0.241	0.243	-3.4149	down	9.47558e-25	2.17559e-22	_
FxaC_6g22070	3.162	1.051	1.122	0.254	1.849	0.548	-1.00813	down	0.000475438	0.00472511	_
FxaC_6g22090	0.441	0.521	0.584	1.252	1.08	1.361	1.25463	up	3.61804e-05	0.0005227	_
FxaC_6g22120	0.993	1.391	1.368	0.316	0.287	0.499	-1.76477	down	6.61789e-09	2.30053e-07	_
FxaC_6g22190	6.684	5.884	6.823	16.302	15.004	14.924	1.25331	up	7.77237e-06	0.000134928	_
FxaC_6g22251	0.467	0.405	0.39	1.231	1.45	1.461	1.71223	up	3.10905e-08	9.43329e-07	_
FxaC_6g22340	3.686	3.892	3.606	1.156	1.484	1.441	-1.45377	down	8.95165e-08	2.44662e-06	_
FxaC_6g22820	6.858	7.726	7.065	16.682	14.063	12.935	1.01257	up	0.000559362	0.00542351	_
FxaC_6g22830	37.88	36.49	33.733	73.311	83.022	80.935	1.13409	up	5.15037e-05	0.000708803	_
FxaC_6g23160	1.537	1.609	1.6	0.481	0.853	0.808	-1.14665	down	1.56726e-05	0.000250021	_
FxaC_6g23300	0.166	0.165	0.11	1.258	1.63	1.341	3.25271	up	4.92245e-08	1.43394e-06	_
FxaC_6g23360	1.923	1.211	1.206	12.013	13.825	13.823	3.19107	up	1.82034e-23	3.70182e-21	_
FxaC_6g23470	3.216	3.26	3.59	6.802	7.475	6.079	1.01575	up	0.000389728	0.0039994	_
FxaC_6g24700	0	0	0.068	2.512	3.858	2.661	6.9914	up	1.10215e-28	3.42311e-26	_
FxaC_6g24830	4.646	4.69	5.66	2.415	1.639	1.576	-1.41289	down	5.57874e-07	1.26995e-05	Acid phosphatase, class B-like; Vegetative storage protein/acid phosphatase; HAD superfamily; HAD-like superfamily
FxaC_6g24860	2.027	1.931	2.545	1.081	0.833	1.014	-1.15038	down	1.42338e-05	0.000230077	Cellulose synthase; Zinc finger, RING/FYVE/PHD-type; Cellulose synthase, RING-type zinc finger; Nucleotide-diphospho-sugar transferases
FxaC_6g25230	3.455	3.445	3.491	13.252	14.397	14.171	2.00855	up	1.57266e-12	9.89851e-11	ABC transporter-like; P-loop containing nucleoside triphosphate hydrolase
FxaC_6g25790	2.191	1.674	1.482	0.549	0.541	0.339	-1.90151	down	3.12867e-09	1.15331e-07	AP2/ERF domain; DNA-binding domain superfamily; AP2/ERF domain superfamily
FxaC_6g25940	0.512	0.306	0.678	1.854	1.647	1.698	1.79507	up	1.54936e-07	4.00522e-06	_
FxaC_6g26980	2.422	2.61	2.821	5.099	6.067	6.37	1.1587	up	4.64146e-05	0.000647976	Terpene synthase, N-terminal domain; Terpene synthase, metal-binding domain; Terpenoid cyclases/protein prenyltransferase alpha-alpha toroid; Isoprenoid synthase domain superfamily; Terpene synthase, N-terminal domain superfamily
FxaC_6g27160	1.347	0.794	0.851	2.113	2.678	1.979	1.17724	up	0.000278123	0.00300693	_
FxaC_6g27610	2.357	2.744	2.719	0.96	1.493	1.045	-1.15995	down	1.23635e-05	0.00020374	SLC26A/SulP transporter; STAS domain; SLC26A/SulP transporter domain; STAS domain superfamily
FxaC_6g27780	1.849	1.489	1.13	0.719	0.445	0.23	-1.67827	down	2.09338e-06	4.1824e-05	Plant lipid transfer protein/Par allergen; Bifunctional inhibitor/plant lipid transfer protein/seed storage helical domain; Bifunctional inhibitor/plant lipid transfer protein/seed storage helical domain superfamily; Alpha-Amylase Inhibitors (AAI), Lipid Transfer (LT) and Seed Storage (SS) Protein
FxaC_6g28730	3.907	6.065	6.029	2.815	1.942	2.377	-1.16504	down	1.55868e-05	0.000248746	F-box protein EID1-like
FxaC_6g29090	1.143	1.347	1.569	3.184	3.024	3.443	1.24894	up	1.81571e-05	0.000285654	Protein kinase domain; Protein kinase-like domain superfamily
FxaC_6g29221	0.448	0.509	0.563	1.028	1.09	1.012	1.04063	up	0.000689242	0.00645917	_
FxaC_6g29250	18.582	16.608	16.834	4.207	6.888	8.998	-1.37235	down	2.62233e-07	6.42065e-06	Histone H2A; Histone H2A/H2B/H3; Histone-fold; Histone H2A, C-terminal domain
FxaC_6g29460	0	0	0	2.211	4.079	3.323	11.6463	up	9.68268e-31	3.41739e-28	_
FxaC_6g29732	1.817	2.459	2.578	1.42	0.927	1.049	-1.01247	down	0.000262648	0.00286537	Ubiquitin-like domain; Membrane-anchored ubiquitin-fold protein; Ubiquitin-like domain superfamily; UBL3-like, ubiquitin domain
FxaC_6g29760	0.465	0.348	0.308	0.881	1.246	0.846	1.40473	up	0.00231252	0.0177027	Glutaredoxin; Glutaredoxin-like, plant II; Thioredoxin-like superfamily
FxaC_6g30120	0.105	0.157	0.174	1.528	1.926	1.744	3.5665	up	2.2229e-27	6.20457e-25	Potassium transporter
FxaC_6g30150	2.055	2.693	1.711	0.741	0.786	0.807	-1.46732	down	2.36671e-06	4.66197e-05	Glutathione S-transferase, N-terminal; Glutathione S-transferase, C-terminal-like; Thioredoxin-like superfamily; Glutathione S-transferase, C-terminal domain superfamily
FxaC_6g30740	2.299	2.011	1.595	0.395	0.377	0.695	-2.00685	down	1.91618e-12	1.19028e-10	SAP domain; Poly(ADP-ribose) polymerase, regulatory domain; WGR domain; Poly(ADP-ribose) polymerase, catalytic domain; SAP domain superfamily; Poly(ADP-ribose) polymerase, regulatory domain superfamily; WGR domain superfamily
FxaC_6g30850	7.952	8.102	7.899	0.146	0.772	0.699	-3.88632	down	1.45054e-24	3.29501e-22	_
FxaC_6g30870	2.382	2.143	2.111	0.543	0.912	1.245	-1.2964	down	1.59145e-06	3.26985e-05	Pectinesterase, catalytic; Pectinesterase inhibitor domain; Pectin lyase fold/virulence factor; Invertase/pectin methylesterase inhibitor domain superfamily
FxaC_6g31111	0.344	0.213	0.173	0.87	1.145	0.998	2.04075	up	3.28454e-11	1.70746e-09	Protein kinase domain; Protein kinase-like domain superfamily
FxaC_6g31170	1.299	1.399	1.461	0.339	0.47	0.692	-1.46847	down	6.87248e-08	1.92391e-06	Calponin homology domain; Kinesin motor domain; P-loop containing nucleoside triphosphate hydrolase; CH domain superfamily; Kinesin motor domain superfamily
FxaC_6g31220	2.32	2.993	3.567	1.524	1.407	1.239	-1.08996	down	4.6267e-05	0.000646127	Zinc finger C2H2-type
FxaC_6g31430	4.686	4.734	5.446	23.267	18.899	19.112	2.04313	up	5.06015e-13	3.41924e-11	Oxoglutarate/iron-dependent dioxygenase; Non-haem dioxygenase N-terminal domain; Isopenicillin N synthase-like
FxaC_6g31710	0.172	0.392	0.179	1.117	1.623	0.993	2.32425	up	2.83919e-12	1.71862e-10	EamA domain; WAT1-related protein
FxaC_6g32040	0.306	0.218	0.319	0.921	0.782	1.026	1.69123	up	5.39161e-06	9.78128e-05	Acyl-CoA N-acyltransferase
FxaC_6g32140	2.571	3.232	2.253	0.361	0.191	0.368	-3.1262	down	4.30743e-23	8.53601e-21	Signal transduction response regulator, receiver domain; CheY-like superfamily
FxaC_6g32510	0.747	0.353	0.781	1.39	1.334	1.557	1.18516	up	0.000300066	0.00320242	_
FxaC_6g32590	0.811	0.474	0.407	1.035	1.098	1.672	1.16775	up	0.00023332	0.00260839	Peptidase S26A, signal peptidase I; LexA/Signal peptidase-like superfamily
FxaC_6g32980	2.844	2.589	3.521	0.902	0.552	0.6	-2.12247	down	2.23846e-12	1.37844e-10	EF-hand domain; EF-hand domain pair
FxaC_6g33140	10.159	9.282	9.652	0.403	0.57	0.86	-3.98618	down	2.77921e-35	1.3411e-32	_
FxaC_6g33540	9.822	11.737	13.063	53.72	34.647	32.676	1.80567	up	1.42671e-10	6.66615e-09	Hydrophobic seed protein domain; Bifunctional inhibitor/plant lipid transfer protein/seed storage helical domain superfamily
FxaC_6g33560	0.667	0.955	0.865	2.321	1.71	1.548	1.16464	up	0.000134411	0.0016167	_
FxaC_6g34130	3.099	3.457	2.886	1.076	1.176	0.783	-1.63643	down	3.18807e-09	1.17319e-07	Protein of unknown function DUF247, plant
FxaC_6g34140	1.574	0.856	1.374	0.663	0.639	0.52	-1.06076	down	0.00153779	0.0126621	_
FxaC_6g34750	0.629	0.558	0.787	1.56	1.561	1.498	1.2252	up	0.000122908	0.00150095	Protein kinase domain; Serine-threonine/tyrosine-protein kinase, catalytic domain; Protein kinase-like domain superfamily
FxaC_6g35142	0.945	1.002	1.389	4.626	3.508	3.868	1.84615	up	4.55654e-10	1.95764e-08	Oxoglutarate/iron-dependent dioxygenase; Isopenicillin N synthase-like
FxaC_6g35580	1.647	2.008	1.879	1.002	0.654	0.962	-1.07899	down	0.00118256	0.0101655	_
FxaC_6g35600	0.998	0.965	1.21	4.266	4.524	3.909	1.99977	up	4.70866e-12	2.77168e-10	Cyclic nucleotide-binding domain; Potassium channel, voltage-dependent, EAG/ELK/ERG; Ion transport domain; RmlC-like jelly roll fold; Cyclic nucleotide-binding-like; KHA domain
FxaC_6g35740	0.892	1.121	0.77	0.261	0.277	0.188	-1.9342	down	3.64164e-08	1.08526e-06	Zinc finger, RING-type; Zinc finger, RING/FYVE/PHD-type
FxaC_6g35820	0.328	0.887	0.434	1.418	1.086	0.983	1.07901	up	0.00173869	0.0139361	BTB/POZ domain; SKP1/BTB/POZ domain superfamily
FxaC_6g36130	0.958	1.593	1.077	0.196	0.648	0.61	-1.31737	down	8.16062e-06	0.000140554	Chlorophyllase; Alpha/Beta hydrolase fold
FxaC_6g36211	0.31	0.124	0.451	1.303	1.216	0.751	1.88198	up	1.3116e-06	2.74397e-05	_
FxaC_6g36350	4.175	5.335	5.581	2.616	1.717	1.758	-1.30851	down	6.93462e-07	1.55294e-05	Glycosyltransferase 34; Nucleotide-diphospho-sugar transferases
FxaC_6g36360	17.583	24.299	25.339	4.547	2.881	2.608	-2.74336	down	1.30376e-21	2.26794e-19	TspO/MBR-related protein; TspO/MBR-related superfamily
FxaC_6g36950	3.343	2.351	2.191	0.474	0.629	0.711	-2.1181	down	1.6908e-12	1.06186e-10	SANT/Myb domain; Zinc finger, CCHC-type; Myb domain, plants; Homeobox-like domain superfamily
FxaC_6g37160	22.198	23.796	21.998	4.405	4.389	4.678	-2.33514	down	1.02284e-16	1.07456e-14	Alpha crystallin/Hsp20 domain; HSP20-like chaperone; Small heat shock protein HSP20
FxaC_6g37350	3.742	2.335	2.478	1.056	1.419	1.69	-1.03792	down	9.66441e-05	0.00121407	IQ motif, EF-hand binding site
FxaC_6g37360	0.687	0.846	0.883	2.074	2.669	2.84	1.64893	up	2.78739e-08	8.53312e-07	Cytochrome P450; Cytochrome P450, E-class, group I; Cytochrome P450 superfamily
FxaC_6g37470	0.622	0.334	0.412	0.846	1.197	1.354	1.31031	up	0.000222396	0.00250364	Serine aminopeptidase, S33; Alpha/Beta hydrolase fold
FxaC_6g37750	0.651	0.371	0.646	1.213	1.183	1.108	1.06953	up	0.000619734	0.00591156	EF-hand domain; EF-hand domain pair
FxaC_6g37800	0.395	0.358	0.475	1.117	0.897	0.87	1.22974	up	0.000362756	0.00376067	Polyketide cyclase/dehydrase; START-like domain superfamily
FxaC_6g38430	13.006	35.284	36.213	3.768	2.373	2.261	-3.32973	down	6.82063e-28	1.97477e-25	_
FxaC_6g38560	2.681	2.134	1.613	0.766	1.054	1.213	-1.08287	down	7.56586e-05	0.000981631	Peptidase S10, serine carboxypeptidase; Alpha/Beta hydrolase fold
FxaC_6g39020	14.964	14.771	15.363	2.705	2.157	1.81	-2.75632	down	7.45242e-23	1.44663e-20	Zinc finger C2H2-type; Zinc finger C2H2 superfamily
FxaC_6g39030	0.419	0.569	0.353	1.058	1.088	0.8	1.13369	up	0.00100168	0.00880552	Lateral organ boundaries, LOB
FxaC_6g39440	43.067	45.06	46.157	7.57	6.29	5.972	-2.7592	down	1.33547e-22	2.55176e-20	_
FxaC_6g39480	8.941	7.934	7.643	22.982	17.41	17.193	1.23175	up	1.07552e-05	0.000179768	Homeobox-like domain superfamily; Myb domain
FxaC_6g39930	0.59	0.588	0.434	1.103	1.228	1.694	1.31853	up	0.000278724	0.00301115	_
FxaC_6g40080	3.928	4.214	3.852	14.485	12.786	13.022	1.74796	up	1.09891e-09	4.38593e-08	SCP2 sterol-binding domain; SCP2 sterol-binding domain superfamily; Lipid-binding protein POX18/UbiT/NSL-TP1
FxaC_6g40170	1.945	4.525	3.263	1.747	1.389	1.258	-1.14681	down	0.000334069	0.0035135	EF-hand domain; EF-hand domain pair
FxaC_6g40500	1.708	2.271	2.373	0.947	1.004	0.516	-1.36338	down	5.49527e-07	1.25229e-05	Homeobox-like domain superfamily; Myb domain
FxaC_6g40550	1.806	1.414	1.651	0.792	0.773	0.7	-1.10369	down	5.03779e-05	0.000695687	Protein kinase domain; Serine-threonine/tyrosine-protein kinase, catalytic domain; Protein kinase-like domain superfamily
FxaC_6g40590	2.929	1.582	2.424	5.548	8.499	7.496	1.63483	up	2.11597e-07	5.27824e-06	_
FxaC_6g40690	1.662	1.063	1.246	0.502	0.476	0.938	-1.05024	down	0.000320635	0.00338932	Protein kinase domain; Protein kinase-like domain superfamily; Aurora kinase
FxaC_6g40990	0.733	1.04	1.103	0.355	0.258	0.108	-1.99151	down	3.48527e-10	1.52735e-08	Zinc finger, GATA-type; Zinc finger, NHR/GATA-type; Transcription factor, GATA, plant
FxaC_6g41140	3.492	3.159	3.04	10.997	10.941	11.681	1.79424	up	3.3546e-10	1.47463e-08	Carotenoid oxygenase
FxaC_6g41142	1.189	1.059	0.994	4.965	4.583	4.915	2.15638	up	2.97678e-14	2.31768e-12	WD40 repeat; Carotenoid oxygenase; WD40/YVTN repeat-like-containing domain superfamily; WD40-repeat-containing domain; WD40-repeat-containing domain superfamily
FxaC_6g41141	3.258	2.987	2.761	14.092	13.012	14.003	2.19005	up	1.29006e-14	1.05643e-12	Carotenoid oxygenase
FxaC_6g41800	0.387	0.334	0.495	0.781	1.243	0.937	1.28185	up	9.0443e-05	0.00114442	Protein of unknown function DUF599
FxaC_6g41810	1.125	0.651	0.841	2.475	2.527	1.965	1.41159	up	4.41253e-06	8.15755e-05	Small auxin-up RNA
FxaC_6g41911	0.047	0.047	0.187	1.661	1.468	1.67	4.07967	up	1.14221e-21	2.00736e-19	_
FxaC_6g42050	3.873	5.31	4.53	15.932	15.205	13.968	1.71752	up	1.05613e-09	4.24694e-08	FAD dependent oxidoreductase; Sarcosine oxidase, monomeric; FAD/NAD(P)-binding domain superfamily
FxaC_6g42550	2.67	1.849	2.726	9.71	9.039	7.613	1.86297	up	1.04605e-10	4.99132e-09	Basic-leucine zipper domain
FxaC_6g42900	3.663	3.678	2.811	1.127	1.647	2.022	-1.08138	down	4.69009e-05	0.000654124	Transcription factor, MADS-box; Transcription factor, K-box; Transcription factor, MADS-box superfamily
FxaC_6g43250	4.742	5.835	5.487	11.719	11.52	9.591	1.03105	up	0.000254707	0.00279051	Sulphate adenylyltransferase; Rossmann-like alpha/beta/alpha sandwich fold; PUA-like superfamily; Sulphate adenylyltransferase catalytic domain; ATP-sulfurylase PUA-like domain
FxaC_6g43400	1.244	1.441	1.491	0.34	0.39	0.734	-1.51029	down	5.95421e-07	1.34538e-05	_
FxaC_6g43450	7.434	7.877	10.098	36.88	21.612	18.915	1.60701	up	8.4153e-09	2.85789e-07	Gibberellin regulated protein
FxaC_6g43461	0.947	1.041	0.981	2.78	2.645	2.316	1.38164	up	2.93643e-06	5.67429e-05	F-box domain; F-box-like domain superfamily; F-box only protein 4
FxaC_6g43590	4.436	4.286	5.478	2.626	2.455	1.961	-1.01152	down	0.000124075	0.00151218	Thaumatin family; Osmotin/thaumatin-like superfamily
FxaC_6g43620	7.849	8.163	9.357	20.393	13.417	19.669	1.07582	up	0.000207434	0.00235194	_
FxaC_6g43871	2.196	2.508	2.417	7.099	4.745	4.754	1.22051	up	2.2798e-05	0.000349149	Thioredoxin-like superfamily
FxaC_6g44080	13.762	15.497	17.852	47.009	38.677	39.726	1.41248	up	4.21587e-07	9.8815e-06	CRAL-TRIO lipid binding domain; CRAL-TRIO lipid binding domain superfamily
FxaC_6g44251	4.66	3.594	4.361	0.953	0.809	0.61	-2.40948	down	3.57807e-17	3.93316e-15	Amino acid transporter, transmembrane domain
FxaC_6g44270	2.573	2.186	2.802	6.724	5.974	6.425	1.33831	up	2.27301e-06	4.49087e-05	AMP-dependent synthetase/ligase; AMP-binding enzyme, C-terminal domain
FxaC_6g44500	1.047	0.708	0.668	0.409	0.334	0.393	-1.09081	down	0.000997768	0.00878242	_
FxaC_6g44860	1.606	1.689	1.814	6.288	6.445	6.287	1.89579	up	3.02939e-11	1.58349e-09	Nucleotidyl transferase domain; Trimeric LpxA-like superfamily; Glucose-1-phosphate adenylyltransferase; Nucleotide-diphospho-sugar transferases
FxaC_6g44981	5.117	6.65	6.777	2.299	2.438	2.44	-1.36913	down	3.06189e-07	7.3543e-06	NmrA-like domain; NAD(P)-binding domain superfamily
FxaC_6g45660	3.47	2.416	2.334	0.417	0.443	0.757	-2.34367	down	2.23912e-13	1.57923e-11	Cupredoxin
FxaC_6g45661	2.849	2.542	3.079	0.379	0.937	0.727	-2.05007	down	3.54545e-08	1.06067e-06	Cupredoxin
FxaC_6g45730	0.442	0.4	0.319	0.608	1.362	1.136	1.41736	up	5.97927e-05	0.000803485	Gnk2-homologous domain; Gnk2-homologous domain superfamily
FxaC_6g45720	0.238	0.317	0.578	0.958	1.063	1.219	1.51337	up	4.58891e-06	8.44159e-05	ELO family
FxaC_6g45930	0.381	0.486	0.323	3.747	4.523	3.512	3.30429	up	6.73617e-26	1.69718e-23	Cytochrome P450; Cytochrome P450, E-class, group I; Cytochrome P450 superfamily
FxaC_6g46430	14.217	12.647	13.586	29.223	26.805	25.682	1.01432	up	0.000278957	0.00301328	_
FxaC_6g46431	15.626	14.19	15.465	36.064	32.482	31.039	1.13697	up	4.44865e-05	0.00062371	MIR motif; Mir domain superfamily
FxaC_6g46520	2.388	2.786	2.373	1.167	1.39	1.172	-1.01653	down	0.000146846	0.00174029	WRKY domain; WRKY domain superfamily
FxaC_6g46580	0.318	0.507	0.506	0.803	1.136	1.028	1.1547	up	0.00272988	0.0202908	_
FxaC_6g46620	2.227	2.482	3.297	6.839	5.733	6.884	1.28074	up	5.42286e-05	0.000739773	_
FxaC_6g46630	0.901	0.802	0.703	1.571	1.723	2.418	1.24632	up	5.92949e-05	0.000797674	_
FxaC_12g00490	2.791	3.228	3.401	1.551	1.047	1.263	-1.28609	down	2.83301e-06	5.49932e-05	_
FxaC_12g00750	0.167	0.139	0.12	1.124	1.751	1.551	3.36793	up	1.87815e-24	4.18837e-22	Toll/interleukin-1 receptor homology (TIR) domain; Leucine-rich repeat; Leucine-rich repeat-containing N-terminal, plant-type; Leucine-rich repeat domain superfamily; Toll/interleukin-1 receptor homology (TIR) domain superfamily
FxaC_12g01380	6.055	5.072	5.053	1.767	1.442	1.599	-1.75007	down	4.69927e-10	2.01188e-08	Plant lipid transfer protein/Par allergen; Bifunctional inhibitor/plant lipid transfer protein/seed storage helical domain; Bifunctional inhibitor/plant lipid transfer protein/seed storage helical domain superfamily; Alpha-Amylase Inhibitors (AAI), Lipid Transfer (LT) and Seed Storage (SS) Protein
FxaC_12g01820	5.31	4.953	4.934	0	0.038	0.035	-7.64386	down	1.86563e-57	4.42625e-54	_
FxaC_12g02160	0	0.132	0.263	1.449	1.655	1.498	3.53236	up	3.85243e-11	1.98217e-09	_
FxaC_12g02210	0.957	0.818	0.865	1.701	1.791	1.866	1.02033	up	0.00054799	0.00532655	SANT/Myb domain; Bromodomain; Homeobox-like domain superfamily; Myb-like domain; Bromodomain-like superfamily
FxaC_12g02400	1.035	0.873	0.606	0.402	0.32	0.483	-1.05908	down	0.00125353	0.0106776	WRKY domain; Zn-cluster domain; WRKY domain superfamily
FxaC_12g03000	0.793	0.76	0.848	2.015	1.293	1.565	1.02026	up	0.000520927	0.00510415	_
FxaC_12g03380	0.864	0.517	0.687	3.493	3.705	3.354	2.34953	up	3.89611e-09	1.40766e-07	_
FxaC_12g04030	6.094	4.558	4.378	7.066	12.387	13.418	1.12881	up	6.75324e-05	0.000894265	WW domain; WW domain superfamily
FxaC_12g04130	1.08	0.849	0.879	0.385	0.417	0.577	-1.02433	down	0.00014241	0.00169383	Calponin homology domain; Kinesin motor domain; P-loop containing nucleoside triphosphate hydrolase; Spindle pole body-associated protein Vik1/Cik1, microtubule binding domain; CH domain superfamily; Kinesin motor domain superfamily
FxaC_12g04320	1.965	4.899	4.772	9.997	7.897	6.95	1.0941	up	0.000244838	0.002699	DnaJ domain; Chaperone J-domain superfamily
FxaC_12g04390	0.945	0.915	0.983	1.58	2.013	2.139	1.01086	up	0.000578086	0.00558098	Glycosyl hydrolases 36; Aldolase-type TIM barrel; Glycoside hydrolase superfamily
FxaC_12g05220	1.121	0.783	0.965	1.416	2.503	3.354	1.34109	up	0.000247287	0.00272234	_
FxaC_12g05290	22.718	19.554	22.716	10.821	10.566	10.865	-1.01072	down	8.05613e-05	0.00103814	Cytochrome P450; Cytochrome P450, E-class, group I; Cytochrome P450 superfamily
FxaC_12g05710	1.838	1.574	2.559	5.177	4.418	3.904	1.1764	up	4.26876e-05	0.000602216	Leucine-rich repeat domain superfamily
FxaC_12g05720	110.144	106.947	109.019	372.747	276.636	299.414	1.54073	up	2.83274e-08	8.66263e-07	Histone H2B; Histone H2A/H2B/H3; Histone-fold
FxaC_12g07320	4.573	4.064	3.749	1.056	1.07	1.133	-1.92523	down	3.6357e-12	2.17762e-10	PPM-type phosphatase domain; Protein phosphatase 2C family; PPM-type phosphatase domain superfamily
FxaC_12g07400	5.677	5.386	4.69	1.717	3.051	2.695	-1.07749	down	4.05372e-05	0.000578586	Oxoglutarate/iron-dependent dioxygenase; Non-haem dioxygenase N-terminal domain; Isopenicillin N synthase-like
FxaC_12g08070	1.031	0.675	0.703	1.659	1.745	1.717	1.08704	up	0.000220991	0.0024911	WD40/YVTN repeat-like-containing domain superfamily; DNA damage-binding protein 2; WD40 repeat; WD40-repeat-containing domain; WD40-repeat-containing domain superfamily
FxaC_12g08460	1.161	1.064	1.725	0.528	0.35	0.342	-1.69252	down	4.18228e-09	1.50026e-07	Multicopper oxidase, type 1; Cupredoxin; Multicopper oxidase, type 2; Multicopper oxidase, type 3; Laccase
FxaC_12g08960	14.32	13.446	16.198	36.707	30.325	28.208	1.11519	up	6.46082e-05	0.000859407	Universal stress protein A family; UspA; Rossmann-like alpha/beta/alpha sandwich fold
FxaC_12g09100	2.174	2.012	2.197	0.642	0.761	0.634	-1.64634	down	6.88307e-09	2.38302e-07	Fatty acid hydroxylase
FxaC_12g09120	3.788	3.821	3.612	0.328	0.619	0.227	-3.2534	down	1.97668e-26	5.163e-24	PPM-type phosphatase domain; PPM-type phosphatase domain superfamily
FxaC_12g09340	10.11	16.071	15.471	3.149	2.577	2.401	-2.35716	down	1.57804e-17	1.81402e-15	Zinc finger, RING-type; Domain of unknown function DUF1117; Zinc finger, RING/FYVE/PHD-type; E3 ubiquitin-protein ligase RNF126-like, zinc-ribbon
FxaC_12g09830	6.245	5.992	6.76	3.402	2.062	2.8	-1.20056	down	6.43607e-06	0.000114499	Expansin; Expansin/pollen allergen, DPBB domain; Expansin, cellulose-binding-like domain; Expansin/Lol pI; RlpA-like protein, double-psi beta-barrel domain; Expansin, cellulose-binding-like domain superfamily; RlpA-like domain superfamily
FxaC_12g10030	1.091	0.586	0.389	0.848	1.761	1.526	1	up	0.00226352	0.0173899	Triosephosphate isomerase; Aldolase-type TIM barrel; Triosephosphate isomerase superfamily
FxaC_12g10180	423.75	529.409	507.582	1391.41	860.312	828.067	1.07613	up	9.76731e-05	0.0012243	Metallothionein, family 15, plant
FxaC_12g10190	13.614	14.675	12.248	33.088	28.802	27.768	1.14513	up	3.82762e-05	0.000550929	Metallothionein, family 15, plant
FxaC_12g10320	26.192	25.954	26.979	12.387	11.805	14.773	-1.0219	down	6.85849e-05	0.000906616	Histone H2A; Histone H2A/H2B/H3; Histone-fold; Histone H2A, C-terminal domain
FxaC_12g10980	0.855	0.853	1.161	0.36	0.191	0.173	-1.98203	down	2.40455e-08	7.47907e-07	Zinc finger C2H2-type; Zinc finger C2H2 superfamily
FxaC_12g11080	2.654	2.646	1.98	2.706	6.008	6.073	1.02202	up	0.00059378	0.00569644	SANT/Myb domain; Homeobox-like domain superfamily
FxaC_12g11110	17.267	15.687	18.646	3.262	3.281	3.213	-2.40265	down	5.91814e-18	7.14957e-16	Major intrinsic protein; Aquaporin-like; Aquaporin transporter
FxaC_12g12401	0.907	0.658	0.491	2.221	3.165	2.132	1.86898	up	7.60902e-08	2.1121e-06	Peptidase S8/S53 domain superfamily
FxaC_12g12670	2.119	1.32	2.718	4.459	6.858	8.991	1.72126	up	1.02518e-07	2.75698e-06	_
FxaC_12g13370	50.18	47.951	62.621	29.856	25.882	24.537	-1.00179	down	9.30375e-05	0.00117422	Major intrinsic protein; Aquaporin-like; Aquaporin transporter
FxaC_12g13470	0	0.04	0.013	1.795	2.284	2.807	6.94272	up	1.88308e-51	2.77303e-48	Ulp1 protease family, C-terminal catalytic domain; Papain-like cysteine peptidase superfamily
FxaC_12g13480	0	0.117	0.13	1.256	1.157	1.587	4.00108	up	4.35684e-21	7.25383e-19	_
FxaC_12g13560	0.93	1.457	1.378	0.485	0.376	0.358	-1.62455	down	3.93943e-08	1.16628e-06	Sugar phosphate transporter domain
FxaC_12g13630	45.871	42.149	36.406	11.432	18.482	20.3	-1.30908	down	4.05431e-07	9.52896e-06	Cytokinin riboside 5'-monophosphate phosphoribohydrolase LOG; LOG family
FxaC_12g13710	7.149	5.962	6.511	12.681	18.106	20.32	1.38091	up	9.17829e-07	1.99219e-05	Protein kinase domain; Protein kinase-like domain superfamily
FxaC_12g13720	0.171	0.17	0	0.287	1.066	1.654	3.12928	up	3.12095e-06	5.98751e-05	_
FxaC_12g14330	1.132	0.322	0.749	7.758	3.897	2.613	2.69358	up	3.79923e-13	2.60849e-11	_
FxaC_12g14920	0	0	0	6.648	8.605	9.52	13.0117	up	2.18011e-46	2.35703e-43	_
FxaC_12g14930	1.867	1.921	1.486	4.315	8.052	8.429	1.97872	up	7.51138e-12	4.29421e-10	Shugoshin, C-terminal
FxaC_12g15700	11.972	9.282	9.524	21.175	30.54	35.051	1.49514	up	1.14751e-07	3.04946e-06	ABC transporter-like; P-loop containing nucleoside triphosphate hydrolase
FxaC_12g15940	48.384	41.291	47.724	21.346	21.056	26.145	-1.00317	down	8.13933e-05	0.00104634	Glycosyltransferase 2-like; Nucleotide-diphospho-sugar transferases
FxaC_12g16050	0	0	0	0.431	0.799	1.034	9.56161	up	3.97029e-23	7.90457e-21	Papain-like cysteine peptidase superfamily
FxaC_12g16520	0.733	0.891	0.876	2.288	2.139	2.341	1.43571	up	1.05398e-06	2.259e-05	EF-hand domain; Two pore domain potassium channel; EF-hand domain pair; Potassium channel domain
FxaC_12g16981	0.5	0.381	0.507	2.477	2.943	3.52	2.68464	up	1.92945e-17	2.20316e-15	NUDIX hydrolase domain; Nudix hydrolase 6-like; NUDIX hydrolase-like domain superfamily; Pre-nudix hydrolase domain
FxaC_12g17230	0	0	0	0.817	1.588	1.568	10.3721	up	5.56676e-22	9.98871e-20	B3 DNA binding domain; DNA-binding pseudobarrel domain superfamily
FxaC_12g17240	0	0	0	2.404	1.631	2.215	11.0254	up	9.61652e-24	1.99358e-21	B3 DNA binding domain; DNA-binding pseudobarrel domain superfamily
FxaC_12g18600	0.612	1.017	0.676	15.977	25.69	29.358	4.94367	up	2.52457e-39	1.58549e-36	_
FxaC_12g20010	0	0	0.098	0.25	1.058	0.12	3.8246	up	0.000137243	0.00164014	_
FxaC_12g20990	0.141	0	0.187	3.811	2.652	3.887	4.96707	up	6.64456e-22	1.1848e-19	_
FxaC_12g21000	0	0	0	0.883	0.468	2.33	10.2621	up	5.43369e-15	4.64097e-13	Activator of Hsp90 ATPase, N-terminal; Activator of Hsp90 ATPase, Aha1; Activator of 90kDa heat shock protein ATPase-like
FxaC_12g21490	0.346	0.526	0.482	0.919	1.17	1.191	1.27459	up	4.12812e-05	0.000586972	THIF-type NAD/FAD binding fold; Ubiquitin-activating enzyme, catalytic cysteine domain; Ubiquitin-activating enzyme E1, SCCH domain
FxaC_12g21810	0.583	0.194	0.129	0.573	1.216	0.629	1.41325	up	0.00237708	0.0181211	_
FxaC_12g22070	0.676	0.405	0.627	1.025	2.054	2.515	1.70981	up	3.70744e-05	0.000534441	Peptidase S8/S53 domain superfamily
FxaC_12g22150	1.008	1.266	0.982	0.09	0.127	0.086	-3.41283	down	1.43573e-25	3.53392e-23	BRCT domain; Poly(ADP-ribose) polymerase, regulatory domain; WGR domain; Poly(ADP-ribose) polymerase, catalytic domain; PADR1 domain; BRCT domain superfamily; Poly(ADP-ribose) polymerase, regulatory domain superfamily; WGR domain superfamily; PADR1 domain superfamily
FxaC_12g22330	0.355	0.209	0.278	1.033	1.11	1.292	2.02455	up	1.11103e-10	5.28658e-09	Basic-leucine zipper domain; Transcription factor TGA like domain
FxaC_12g23260	9.828	7.351	6.269	2.306	2.266	4.037	-1.44523	down	8.50051e-08	2.33227e-06	_
FxaC_12g23581	1.205	1.498	1.164	0.37	0.367	0.355	-1.8214	down	2.54528e-10	1.14158e-08	_
FxaC_12g23610	3.725	4.633	3.599	1.07	1.135	1.098	-1.85506	down	1.3311e-10	6.26048e-09	Ribonuclease CAF1; Ribonuclease H-like superfamily; Ribonuclease H superfamily; CCR4-NOT transcription complex subunit 7/8/Pop2
FxaC_12g24290	27.432	29.683	31.398	93.352	91.399	76.714	1.56262	up	2.0766e-08	6.54482e-07	_
FxaC_12g24440	0.393	0.131	0.26	0.552	0.877	1.377	1.83562	up	6.86129e-06	0.000121056	Prohibitin; Band 7 domain; Band 7/SPFH domain superfamily
FxaC_12g25250	0	0	0	0	1.577	0.049	9.08481	up	4.01544e-14	3.06216e-12	Papain-like cysteine peptidase superfamily
FxaC_12g25620	1.298	2.617	1.585	0.801	1.21	0.699	-1.02033	down	0.000250108	0.00274682	_
FxaC_12g25750	0.318	0.231	0.153	0.585	1.111	0.819	1.83658	up	1.48508e-07	3.85187e-06	Probable transposase, Ptta/En/Spm, plant
FxaC_12g26750	1.65	1.613	2.55	0.654	0.953	0.915	-1.20374	down	1.89756e-05	0.00029726	Phytocyanin domain; Cupredoxin
FxaC_12g27450	0.711	0.532	0.55	1.547	1.058	1.006	1.00881	up	0.00144169	0.0120004	_
FxaC_12g27790	9.127	9.619	9.617	3.231	3.519	3.186	-1.51299	down	7.9734e-08	2.20465e-06	EF-hand domain; EF-hand domain pair; Calcium-binding protein KIC/PBP1/KRP1
FxaC_12g27860	1.452	5.275	0.893	1.659	1.019	0.503	-1.25952	down	0.000145505	0.00172703	_
FxaC_12g28020	0.41	0.409	0.453	1.727	1.466	1.216	1.79094	up	5.41486e-05	0.000739154	Protein of unknown function wound-induced
FxaC_12g28070	29.764	35.709	28.571	85.745	90.241	84.251	1.46839	up	1.41457e-07	3.69024e-06	Dynein light chain, type 1/2; Dynein light chain superfamily
FxaC_12g28480	4.149	4.4	4.143	1.774	1.882	1.863	-1.201	down	2.33061e-05	0.000354388	Methyltransferase type 11; S-adenosyl-L-methionine-dependent methyltransferase
FxaC_12g28640	11.438	12.656	12.643	3.131	2.935	2.534	-2.09444	down	1.58315e-14	1.27445e-12	NAC domain; NAC domain superfamily
FxaC_12g28910	0.317	0.396	0.289	1.42	1.364	1.732	2.16881	up	5.10293e-12	2.99551e-10	CBS domain
FxaC_12g28940	2.346	2.881	2.863	1.372	1.319	1.247	-1.03811	down	0.00010852	0.00134311	CBS domain
FxaC_12g29310	366.077	394.996	396.564	1883.99	1458.16	1420.84	2.04068	up	2.89174e-13	2.01786e-11	_
FxaC_12g29800	0	0	0	18.902	21.819	19.751	14.2991	up	8.03129e-79	9.79944e-75	_
FxaC_12g30380	9.471	11.72	14.088	3.841	2.347	3.327	-1.8902	down	7.34066e-12	4.20505e-10	AP2/ERF domain; DNA-binding domain superfamily; AP2/ERF domain superfamily
FxaC_12g30850	1.018	0.781	0.518	1.45	1.258	2.088	1.04861	up	0.00350159	0.0247353	_
FxaC_12g30870	4.006	4.993	3.506	9.275	11.753	11.795	1.39199	up	4.77193e-06	8.75754e-05	_
FxaC_12g31310	4.578	3.567	4.832	10.48	9.709	9.945	1.21525	up	6.51062e-05	0.000865492	_
FxaC_12g32151	6.163	5.015	4.723	10.183	11.89	12.774	1.13177	up	5.5951e-05	0.000759508	Protein kinase domain; Protein kinase-like domain superfamily; Malectin domain
FxaC_12g32340	0.069	0	0	1.397	1.883	1.844	6.15397	up	1.92431e-35	9.39185e-33	SAWADEE domain
FxaC_12g32440	1.713	2.201	2.596	0.709	0.519	0.563	-1.86014	down	2.65195e-10	1.18465e-08	_
FxaC_12g32610	4.51	4.94	4.88	0.706	0.352	0.697	-3.02733	down	4.00292e-24	8.63368e-22	Carotenoid oxygenase
FxaC_12g33130	0.839	2.231	1.945	1.884	4.371	5.313	1.20533	up	0.000618842	0.00590437	Cytochrome P450; Cytochrome P450, E-class, group I; Cytochrome P450 superfamily
FxaC_12g35540	1.713	1.495	1.442	0.491	0.637	0.615	-1.41411	down	2.3804e-07	5.88287e-06	Transglycosylase SLT domain 1; Lysozyme-like domain superfamily
FxaC_12g35541	3.527	2.974	2.982	0.7	0.896	0.719	-2.03292	down	1.88567e-12	1.17303e-10	Transglycosylase SLT domain 1; Lysozyme-like domain superfamily
FxaC_12g35850	1.227	1.031	0.257	0.435	0.404	0.209	-1.26052	down	0.00116465	0.0100297	_
FxaC_12g35930	1.949	1.777	1.604	2.743	4.227	3.871	1.02388	up	0.000520513	0.00510068	_
FxaC_12g36160	1.736	1.183	1.747	0.722	0.648	0.764	-1.12753	down	5.4239e-05	0.000739796	Protein of unknown function DUF620
FxaC_12g37710	3.053	3.914	4.188	1.652	1.314	1.057	-1.47066	down	3.51592e-07	8.35556e-06	_
FxaC_12g37920	0.655	0.865	0.786	2.534	2.672	2.29	1.69943	up	8.13437e-09	2.77019e-07	ATPase, AAA-type, core; AAA-type ATPase, N-terminal domain; P-loop containing nucleoside triphosphate hydrolase
FxaC_12g37980	0.907	1.131	0.701	0.318	0.169	0.397	-1.62822	down	1.39269e-06	2.89631e-05	_
FxaC_12g38510	3.517	4.566	3.329	1.908	1.391	1.717	-1.18546	down	1.0003e-05	0.000168906	Piwi domain; Ribonuclease H-like superfamily; PAZ domain superfamily; Ribonuclease H superfamily
FxaC_12g38660	1.7	1.073	1.448	0.467	0.713	0.309	-1.50136	down	9.39612e-07	2.03637e-05	NAC domain; NAC domain superfamily
FxaC_12g38860	2.396	4.284	2.462	1.043	1.77	1.202	-1.18651	down	7.71889e-05	0.000999815	_
FxaC_12g39120	1.179	1.894	2.213	0.607	0.585	0.318	-1.80558	down	6.86165e-08	1.92305e-06	Casparian strip membrane protein; Casparian strip membrane protein domain
FxaC_12g39300	0.494	0.517	0.425	0.769	1.433	1.317	1.29133	up	5.42967e-05	0.000740465	Protein kinase domain; Serine-threonine/tyrosine-protein kinase, catalytic domain; Protein kinase-like domain superfamily; Leucine-rich repeat domain superfamily
FxaC_12g39510	1.58	1.77	2.308	0.747	0.657	0.962	-1.25678	down	5.51553e-06	9.97643e-05	FAD linked oxidase, N-terminal; Berberine/berberine-like; FAD-binding domain, PCMH-type; FAD-binding, type PCMH, subdomain 1; FAD-binding, type PCMH-like superfamily
FxaC_12g40350	0.819	1.001	0.819	2.013	2.046	1.527	1.08096	up	0.000244669	0.00269748	Amino acid/polyamine transporter I; Cationic amino acid transporter, C-terminal
FxaC_12g40420	3.355	3.993	2.437	8.293	8.022	10.498	1.45401	up	1.48709e-06	3.07019e-05	C2 domain; C2 domain superfamily
FxaC_12g40650	0.9	0.734	0.942	2.548	2.468	2.538	1.551	up	1.01187e-07	2.72289e-06	Protein kinase domain; Protein kinase-like domain superfamily
FxaC_12g41100	9.824	11.941	10.001	28.641	29.677	25.797	1.40479	up	5.94778e-07	1.3445e-05	_
FxaC_12g41200	0.434	0.778	1.005	3.031	2.672	2.664	1.91467	up	1.59488e-09	6.21161e-08	SBP domain; Squamosa promoter-binding protein; SBP domain superfamily
FxaC_12g41261	2.468	2.324	2.845	1.231	1.306	0.961	-1.12581	down	7.60857e-05	0.000986424	_
FxaC_12g41330	11.359	13.169	12.684	5.134	4.084	3.662	-1.53042	down	8.75943e-09	2.95946e-07	AP2/ERF domain; DNA-binding domain superfamily; AP2/ERF domain superfamily
FxaC_12g41580	3.823	3.837	5.292	1.287	1.035	1.077	-1.92905	down	5.17097e-12	3.03128e-10	_
FxaC_12g41830	0.536	0.84	0.913	2.064	2.167	2.023	1.44886	up	1.934e-06	3.88853e-05	_
FxaC_12g41900	0.437	0.762	0.578	1.517	1.706	1.456	1.39525	up	5.00088e-05	0.000691374	_
FxaC_12g42120	7.688	10.16	10.824	2.852	3.097	2.586	-1.74782	down	1.00514e-10	4.81493e-09	_
FxaC_12g42180	1.137	1.206	1.089	1.812	2.635	2.737	1.06508	up	0.000367659	0.00379967	_
FxaC_12g42670	0.159	0.153	0.177	0.722	0.888	1.107	2.46688	up	3.4415e-16	3.39033e-14	_
FxaC_12g42680	1.323	1.284	0.936	2.003	2.874	2.877	1.12931	up	0.000116876	0.00143283	_
FxaC_12g42810	1.46	1.347	1.587	0.587	0.447	0.493	-1.52299	down	3.6908e-08	1.09761e-06	_
FxaC_12g42920	2.364	1.615	2.928	1.253	0.782	0.955	-1.20709	down	3.11492e-05	0.000460341	_
FxaC_12g43270	1.037	0.46	0.611	0.097	0.206	0.186	-2.1012	down	5.82363e-05	0.000785041	_
FxaC_12g43490	63.585	57.185	69.426	30.802	29.327	31.439	-1.05455	down	3.82947e-05	0.000551053	GDSL lipase/esterase; SGNH hydrolase superfamily
FxaC_12g43620	1.051	1.365	1.165	4.197	3.164	3.121	1.54868	up	1.11234e-07	2.96247e-06	Senescence regulator S40
FxaC_12g43670	2.397	1.482	1.428	0.323	0.471	0.969	-1.58823	down	3.35399e-07	7.9952e-06	AWPM-19-like
FxaC_12g44380	1.283	1.241	1.363	0.353	0.386	0.811	-1.32471	down	1.20919e-06	2.55449e-05	MCM domain; DNA replication licensing factor Mcm3; Nucleic acid-binding, OB-fold; P-loop containing nucleoside triphosphate hydrolase; MCM N-terminal domain; Mini-chromosome maintenance protein; MCM OB domain; MCM, AAA-lid domain
FxaC_12g44720	1.885	2.109	1.919	6.33	5.851	5.483	1.57836	up	3.46809e-08	1.04264e-06	FMN-dependent dehydrogenase; Alpha-hydroxy acid dehydrogenase, FMN-dependent; Aldolase-type TIM barrel; FMN hydroxy acid dehydrogenase domain
FxaC_12g45200	2.302	2.944	2.659	5.517	5.351	5.512	1.05081	up	0.000287186	0.00308783	Tetraspanin/Peripherin
FxaC_12g45370	0.322	0.418	0.641	2.742	2.476	2.007	2.38475	up	8.6867e-14	6.37954e-12	Alpha/beta hydrolase fold-1; Epoxide hydrolase-like; Alpha/Beta hydrolase fold
FxaC_12g45360	0.309	0.615	1.022	4.071	3.674	3.492	2.52784	up	1.93749e-12	1.20176e-10	Epoxide hydrolase-like; Alpha/Beta hydrolase fold
FxaC_12g45470	2.573	2.355	3.221	1.276	1.322	1.424	-1.01817	down	0.000117096	0.00143512	Zinc finger, Dof-type
FxaC_12g45560	3.948	3.189	4.396	0.984	1.024	1.266	-1.8157	down	5.83569e-11	2.908e-09	Protein of unknown function DUF1685
FxaC_12g45590	0.194	0.388	1.095	0.164	0.26	0.079	-1.73125	down	0.000519763	0.00509627	_
FxaC_12g45950	0.516	0.368	0.537	2.028	2.217	2.027	2.13967	up	4.86739e-12	2.86117e-10	NAC domain; NAC domain superfamily
FxaC_12g46320	3.065	3.315	3.516	10.395	11.256	11.899	1.76109	up	1.00741e-09	4.06376e-08	_
FxaC_12g46610	3.158	3.454	3.137	1.072	1.137	1.565	-1.36846	down	1.79392e-06	3.63513e-05	Dynein light chain, type 1/2; Dynein light chain superfamily
FxaC_12g46620	3.781	2.933	3.895	1.238	1.172	1.443	-1.46052	down	4.08857e-07	9.59629e-06	_
FxaC_12g46830	1.43	1.514	1.093	0.426	0.648	0.818	-1.09216	down	9.52006e-05	0.00119788	Cyclin, C-terminal domain; Cyclin, N-terminal; Cyclin-like superfamily
FxaC_12g46940	1.438	1.02	1.005	0.242	0.628	0.788	-1.06122	down	0.000105188	0.00130736	Signal transduction response regulator, receiver domain; Histidine kinase/HSP90-like ATPase; Signal transduction histidine kinase-related protein, C-terminal; Histidine kinase domain; CheY-like superfamily; Histidine kinase/HSP90-like ATPase superfamily
FxaC_12g46960	1.72	1.306	1.306	0.452	0.437	1.072	-1.14224	down	2.61522e-05	0.000394157	CHASE domain
FxaC_12g47190	0.055	0.096	0.073	2.077	1.823	1.828	4.65802	up	2.77408e-39	1.72947e-36	Ulp1 protease family, C-terminal catalytic domain; Papain-like cysteine peptidase superfamily
FxaC_12g47340	23.972	28.259	29.674	13.609	11.358	10.75	-1.19727	down	4.23837e-06	7.88507e-05	NADPH-dependent FMN reductase-like; Flavodoxin/nitric oxide synthase; Flavoprotein WrbA-like; Flavoprotein-like superfamily
FxaC_12g47410	0.034	0.305	0.428	1.605	0.243	0.275	1.46521	up	5.22712e-05	0.000717396	Protein of unknown function DUF538; At5g01610-like superfamily
FxaC_12g47560	5.429	4.724	6.604	19.708	19.516	19.592	1.81126	up	1.32057e-10	6.21781e-09	NAD-dependent epimerase/dehydratase; NAD(P)-binding domain superfamily
FxaC_12g47650	5.678	4.554	4.611	1.143	1.268	2.295	-1.65658	down	5.5478e-10	2.34576e-08	Kinesin motor domain; P-loop containing nucleoside triphosphate hydrolase; Kinesin motor domain superfamily
FxaC_12g47760	1.533	1.784	2.539	0.909	1.268	0.643	-1.05343	down	0.00013279	0.00160466	Gnk2-homologous domain; Gnk2-homologous domain superfamily
FxaC_12g48210	4.285	6.125	6.702	2.233	2.296	1.732	-1.45011	down	5.98248e-08	1.70153e-06	Pectinesterase, catalytic; Pectinesterase inhibitor domain; Pectin lyase fold/virulence factor; Invertase/pectin methylesterase inhibitor domain superfamily
FxaC_12g48320	3.076	3.605	3.967	1.318	0.964	1.178	-1.62089	down	2.9308e-08	8.9433e-07	_
FxaC_12g48790	0.27	0.46	0.347	1.111	1.235	1.606	1.87265	up	1.34412e-09	5.28313e-08	Paired amphipathic helix; Histone deacetylase interacting domain; Paired amphipathic helix superfamily; Transcriptional regulatory protein Sin3-like
FxaC_12g48810	2.694	2.633	2.099	7.56	4.858	6.361	1.33811	up	4.79293e-06	8.78663e-05	Ribosomal protein P1/P2, N-terminal domain
FxaC_12g48840	1.625	1.215	1.46	0.635	0.492	0.516	-1.38638	down	3.01373e-06	5.80528e-05	Petal formation-expressed
FxaC_12g48990	2.83	2.969	3.371	1.16	1.329	1.322	-1.26609	down	2.32451e-06	4.5873e-05	Aspartic peptidase A1 family; Saposin-like type B, region 1; Saposin B type, region 2; Saposin B type domain; Aspartic peptidase domain superfamily; Peptidase family A1 domain
FxaC_12g49030	0.379	1.026	1.004	0.274	0.29	0.35	-1.39524	down	7.90626e-06	0.000136835	Wall-associated receptor kinase, galacturonan-binding domain
FxaC_12g49180	14.092	13.677	11.499	4.197	5.092	5.936	-1.36674	down	1.53326e-07	3.96601e-06	Calcium-dependent channel, 7TM region, putative phosphate; 10TM putative phosphate transporter, cytosolic domain; Calcium permeable stress-gated cation channel 1, N-terminal transmembrane domain
FxaC_12g49530	4.127	3.225	4.396	0.894	0.905	1.249	-1.94543	down	3.90833e-12	2.33437e-10	Dynamin superfamily; P-loop containing nucleoside triphosphate hydrolase; Dynamin-type guanine nucleotide-binding (G) domain; EH domain-containing protein, N-terminal; Domain of unknown function DUF5600
FxaC_12g49620	2.77	2.456	3.038	9.46	7.202	9.107	1.64037	up	9.37397e-09	3.14717e-07	Protein of unknown function PDDEXK-like
FxaC_12g49840	10.009	8.703	11.584	4.269	2.962	4.053	-1.42461	down	7.15831e-08	1.99478e-06	Solute carrier family 13
FxaC_12g50080	1.311	1.853	1.483	0.381	0.404	0.424	-1.93984	down	9.58537e-11	4.60977e-09	_
FxaC_12g50170	0.352	1.229	0.758	0.148	0.157	0.285	-1.98164	down	1.32437e-05	0.000215746	_
FxaC_12g50220	1.146	2.129	2.276	0.658	0.744	1.137	-1.12756	down	0.000141876	0.00168866	Pentatricopeptide repeat; Tetratricopeptide-like helical domain superfamily
FxaC_10g00280	2.409	1.301	2.061	5.662	4.213	5.112	1.37636	up	1.2044e-05	0.000198819	Transcription factor, MADS-box; Transcription factor, MADS-box superfamily
FxaC_10g00281	4.875	3.62	3.434	9.956	8.891	10.061	1.27678	up	1.79309e-05	0.000282407	Transcription factor, K-box
FxaC_10g00311	34.346	26.04	32.885	16.629	14.324	15.497	-1.0057	down	8.9378e-05	0.00113325	GDSL lipase/esterase; SGNH hydrolase superfamily
FxaC_10g00360	2.868	2.492	2.556	5.345	5.772	5.14	1.03794	up	0.000234869	0.00262337	Peptidase S8/S53 domain; PA domain; Peptidase S8 propeptide/proteinase inhibitor I9; Peptidase S8, subtilisin-related; Peptidase S8/S53 domain superfamily; Peptidase S8 propeptide/proteinase inhibitor I9 superfamily; Subtilisin-like protease, fibronectin type-III domain
FxaC_10g00990	16.533	15.702	17.95	10.464	7.382	6.137	-1.06515	down	5.33051e-05	0.000729038	Barwin domain; RlpA-like domain superfamily; Pathogenesis-related protein-4
FxaC_10g01110	2.096	1.542	1.345	0.353	0.421	0.71	-1.74548	down	4.58727e-10	1.96886e-08	MCM domain; DNA replication licensing factor Mcm3; Nucleic acid-binding, OB-fold; P-loop containing nucleoside triphosphate hydrolase; MCM N-terminal domain; Mini-chromosome maintenance protein; MCM OB domain; MCM, AAA-lid domain
FxaC_10g01140	1.683	2.103	2.398	0.915	0.932	0.74	-1.25629	down	5.24283e-06	9.52374e-05	UDP-glucuronosyl/UDP-glucosyltransferase
FxaC_10g01850	6.223	4.621	5.875	1.561	0.946	1.177	-2.18123	down	2.09314e-11	1.1183e-09	_
FxaC_10g02040	32.269	30.024	32.445	11.868	14.056	13.766	-1.2551	down	1.19686e-06	2.53142e-05	Calcium-dependent channel, 7TM region, putative phosphate; 10TM putative phosphate transporter, cytosolic domain; Calcium permeable stress-gated cation channel 1, N-terminal transmembrane domain
FxaC_10g02150	1.197	0.788	0.713	0.222	0.321	0.58	-1.26229	down	2.65228e-05	0.00039939	CBS domain
FxaC_10g02280	3.507	3.242	3.536	8.013	7.214	6.913	1.10589	up	9.07067e-05	0.00114691	Alpha/beta hydrolase fold-1; Epoxide hydrolase-like; Alpha/Beta hydrolase fold
FxaC_10g02281	3.284	3.629	4.076	19.83	17.86	16.191	2.2934	up	1.1984e-15	1.11257e-13	Alpha/beta hydrolase fold-1; Epoxide hydrolase-like; Alpha/Beta hydrolase fold
FxaC_10g02570	1.409	1.164	1.181	2.929	3.087	3.399	1.32584	up	5.71423e-06	0.000102988	NAC domain; NAC domain superfamily
FxaC_10g02800	2.463	2.047	1.86	0.247	0.413	0.59	-2.34659	down	3.81284e-17	4.18047e-15	DNA glycosylase; Helix-turn-helix, base-excision DNA repair, C-terminal; Permuted single zf-CXXC unit; Demeter, RRM-fold domain
FxaC_10g03590	43.705	39.326	29.258	11.675	19.838	22.372	-1.05922	down	2.93421e-05	0.000437025	Protein kinase domain; EGF-like domain; S-locus glycoprotein domain; Serine-threonine/tyrosine-protein kinase, catalytic domain; Bulb-type lectin domain; PAN/Apple domain; Protein kinase-like domain superfamily; S-locus receptor kinase, C-terminal; S-receptor-like serine/threonine-protein kinase; Bulb-type lectin domain superfamily; Cytokinin riboside 5'-monophosphate phosphoribohydrolase LOG; LO…
FxaC_10g03610	0.48	0.464	0.417	1.225	1.326	1.152	1.44202	up	1.72882e-06	3.51979e-05	Protein kinase domain; S-locus glycoprotein domain; Serine-threonine/tyrosine-protein kinase, catalytic domain; Bulb-type lectin domain; PAN/Apple domain; Protein kinase-like domain superfamily; S-locus receptor kinase, C-terminal; S-receptor-like serine/threonine-protein kinase; Bulb-type lectin domain superfamily
FxaC_10g03650	0.797	0.704	0.648	1.665	2.28	2.521	1.58786	up	4.11259e-08	1.21372e-06	Protein kinase domain; EGF-like domain; S-locus glycoprotein domain; Bulb-type lectin domain; PAN/Apple domain; Protein kinase-like domain superfamily; Bulb-type lectin domain superfamily
FxaC_10g03651	0	0	0	1.367	2.577	1.166	10.735	up	5.43369e-15	4.64097e-13	_
FxaC_10g03710	18.946	19.813	26.047	10.242	9.117	10.101	-1.13729	down	1.14568e-05	0.000189897	NADPH-dependent FMN reductase-like; Flavodoxin/nitric oxide synthase; Flavoprotein WrbA-like; Flavoprotein-like superfamily
FxaC_10g03890	1.737	1.234	1.371	0.421	0.68	0.846	-1.15588	down	3.95755e-05	0.000566385	BTB/POZ domain; SKP1/BTB/POZ domain superfamily; NPH3 domain; NPH3/RPT2-like family
FxaC_10g03940	1.434	1.065	1.232	0.745	0.49	0.469	-1.12926	down	0.000158307	0.0018596	(2R)-phospho-3-sulpholactate synthase, ComA; Aldolase-type TIM barrel; (2R)-phospho-3-sulpholactate synthase, ComA superfamily
FxaC_10g04220	1.017	1.333	0.885	0.269	0.363	0.54	-1.46244	down	1.65631e-06	3.38681e-05	_
FxaC_10g04240	2.348	3.607	3.32	0.775	1.19	1.077	-1.60737	down	1.02943e-08	3.4292e-07	_
FxaC_10g04510	2.057	2.491	2.057	0.76	1.387	0.967	-1.08406	down	5.79048e-05	0.000781065	Pectinesterase, catalytic; Pectin lyase fold/virulence factor; Invertase/pectin methylesterase inhibitor domain superfamily
FxaC_10g04570	2.172	1.979	1.869	7.633	6.186	6.609	1.76221	up	5.19531e-10	2.21094e-08	Triose phosphate/phosphoenolpyruvate translocator; Sugar phosphate transporter domain
FxaC_10g04880	1537.3	1465.37	1813.37	801.886	618.374	677.837	-1.19876	down	3.57984e-06	6.77141e-05	Plant peroxidase; Haem peroxidase; Haem peroxidase superfamily
FxaC_10g05000	1.115	0.805	0.904	3.204	4.342	4.862	2.13428	up	3.709e-13	2.55269e-11	Paired amphipathic helix; Histone deacetylase interacting domain; Paired amphipathic helix superfamily; Transcriptional regulatory protein Sin3-like
FxaC_10g05020	3.809	4.976	4.619	13.597	9.054	12.966	1.4097	up	9.20415e-07	1.99679e-05	Ribosomal protein P1/P2, N-terminal domain
FxaC_10g05170	4.719	4.109	4.631	1.31	2.122	1.99	-1.3112	down	6.89472e-07	1.5452e-05	Aspartic peptidase A1 family; Saposin-like type B, region 1; Saposin B type, region 2; Saposin B type domain; Aspartic peptidase domain superfamily; Peptidase family A1 domain
FxaC_10g05220	1.204	1.84	1.842	0.541	0.645	0.908	-1.22121	down	1.48253e-05	0.00023815	Wall-associated receptor kinase, galacturonan-binding domain
FxaC_10g05300	18.51	16.957	14.803	6.705	7.978	8.473	-1.11821	down	1.32736e-05	0.000216151	Calcium-dependent channel, 7TM region, putative phosphate; 10TM putative phosphate transporter, cytosolic domain; Calcium permeable stress-gated cation channel 1, N-terminal transmembrane domain
FxaC_10g05500	5.106	4.921	4.337	6.089	12.874	10.236	1.02331	up	0.000340117	0.00356833	Ankyrin repeat-containing domain; PGG domain; Ankyrin repeat-containing domain superfamily
FxaC_10g05630	2.721	3.335	3.778	14.85	14.637	14.389	2.15724	up	6.10289e-14	4.56839e-12	Protein of unknown function PDDEXK-like
FxaC_10g05860	15.969	15.574	17.678	7.646	5.872	5.79	-1.34994	down	2.82966e-07	6.84659e-06	Solute carrier family 13
FxaC_10g06130	1.922	2.207	2.276	0.932	0.78	0.895	-1.29582	down	1.79136e-05	0.000282187	X8 domain
FxaC_10g06250	0.715	1.141	1.137	3.975	2.683	1.619	1.46659	up	7.02867e-05	0.000926571	_
FxaC_10g06370	3.92	3.345	3.319	1.225	1.624	1.96	-1.13759	down	3.37493e-05	0.000493083	NUDIX hydrolase domain; NUDIX hydrolase-like domain superfamily
FxaC_10g06450	3.391	3.727	3.522	8.598	8.568	7.818	1.23127	up	1.78391e-05	0.000281168	_
FxaC_10g06451	3.747	3.379	3.517	8.751	8.408	8.349	1.26081	up	9.88073e-06	0.000167312	Rossmann-like alpha/beta/alpha sandwich fold
FxaC_10g06940	5.402	5.001	5.984	2.366	2.119	2.027	-1.33098	down	5.49207e-07	1.25189e-05	EH domain; EF-hand domain; RIN4, pathogenic type III effector avirulence factor Avr cleavage site; EF-hand domain pair; Dynamin superfamily; P-loop containing nucleoside triphosphate hydrolase; Dynamin-type guanine nucleotide-binding (G) domain; EH domain-containing protein, N-terminal; Domain of unknown function DUF5600
FxaC_10g07100	4.537	4.041	4.091	0.755	0.82	0.892	-2.35906	down	2.43354e-17	2.73488e-15	Zinc finger, MYND-type; Alpha crystallin/Hsp20 domain; HSP20-like chaperone; Small heat shock protein HSP20
FxaC_10g07260	14.797	14.756	18.272	6.522	4.819	5.699	-1.48868	down	4.62679e-08	1.35707e-06	Glutaredoxin; Glutaredoxin-like, plant II; Thioredoxin-like superfamily
FxaC_10g07790	0.363	0.35	0.349	1.119	1.623	1.672	2.05221	up	1.13507e-11	6.31992e-10	Protein kinase domain; Leucine-rich repeat; Protein kinase-like domain superfamily; Malectin domain; Leucine-rich repeat domain superfamily
FxaC_10g07800	1.902	2.586	0.916	4.658	4.94	3.074	1.22909	up	0.000375295	0.00386942	_
FxaC_10g08300	4.481	4.096	4.451	2.096	1.778	2.515	-1.02761	down	0.000529917	0.00517738	Precursor of CEP13/CEP14
FxaC_10g08350	0.963	1.387	0.638	0.18	0.382	0.173	-2.01894	down	7.72477e-06	0.000134183	_
FxaC_10g08470	3.847	3.192	2.975	0.589	0.625	0.761	-2.34034	down	1.18652e-15	1.10274e-13	Protein of unknown function DUF1685
FxaC_10g08560	1.357	0.981	0.764	1.456	1.968	3.317	1.11901	up	0.000284181	0.00306003	Leucine-rich repeat; Leucine-rich repeat-containing N-terminal, plant-type; Leucine-rich repeat domain superfamily
FxaC_10g08580	3.369	3.176	2.136	4.411	6.476	9.149	1.20638	up	2.27572e-05	0.000348585	GDP-fucose protein O-fucosyltransferase; Putative O-fucosyltransferase, plant
FxaC_10g09050	0.741	4.137	2.944	5.115	7.939	5.629	1.2558	up	0.000128669	0.0015606	_
FxaC_10g09290	1.828	2.543	2.98	18.393	19.679	17.794	2.92545	up	1.79917e-23	3.66752e-21	Transferase; Chloramphenicol acetyltransferase-like domain superfamily
FxaC_10g09340	0.65	0.508	0.663	2.012	1.851	1.818	1.6398	up	3.69535e-08	1.09858e-06	EF-hand domain; EF-hand domain pair
FxaC_10g09450	0.867	1.043	0.777	0.451	0.501	0.33	-1.06584	down	0.00037281	0.0038452	AP2/ERF domain; DNA-binding domain superfamily; AP2/ERF domain superfamily
FxaC_10g09900	21.458	21.773	20.766	7.2	5.958	5.925	-1.74556	down	7.45383e-11	3.63586e-09	AP2/ERF domain; DNA-binding domain superfamily; AP2/ERF domain superfamily
FxaC_10g10040	1.22	1.465	1.248	4.295	4.258	4.235	1.70033	up	6.60664e-09	2.29943e-07	SBP domain; Squamosa promoter-binding protein; SBP domain superfamily
FxaC_10g10180	1.354	1.789	2.645	0.77	0.756	0.903	-1.25167	down	1.10065e-05	0.000183429	_
FxaC_10g11091	1.299	0.969	1.018	0.491	0.402	0.643	-1.09566	down	4.65733e-05	0.00064998	Protein kinase domain; Serine-threonine/tyrosine-protein kinase, catalytic domain; Leucine-rich repeat; Protein kinase-like domain superfamily; Leucine-rich repeat-containing N-terminal, plant-type; Leucine-rich repeat domain superfamily
FxaC_10g11210	0.309	0.103	0	0.346	2.021	0.582	2.83051	up	1.26871e-07	3.33523e-06	_
FxaC_10g11550	2.069	1.402	1.686	4.354	4.594	3.859	1.31183	up	5.7236e-06	0.000103135	Fatty acid hydroxylase
FxaC_10g11590	1.146	1.738	1.716	0.568	0.841	0.711	-1.11647	down	3.69489e-05	0.000532902	FAD linked oxidase, N-terminal; Berberine/berberine-like; FAD-binding domain, PCMH-type; FAD-binding, type PCMH, subdomain 1; FAD-binding, type PCMH-like superfamily
FxaC_10g12100	1.47	1.303	1.536	0.688	0.627	0.607	-1.1635	down	2.52267e-05	0.000381284	_
FxaC_10g12120	3.426	3.573	2.73	0.937	0.575	0.717	-2.1244	down	6.64454e-14	4.95215e-12	FAD linked oxidase, N-terminal; Berberine/berberine-like; FAD-binding domain, PCMH-type; FAD-binding, type PCMH, subdomain 1; FAD-binding, type PCMH-like superfamily
FxaC_10g12450	1.891	1.414	1.565	0.398	0.844	0.637	-1.37254	down	0.000636638	0.00604109	Ribonuclease H domain
FxaC_10g12720	1.011	0.869	1.039	0.176	0.249	0.366	-1.87975	down	1.68298e-08	5.39582e-07	_
FxaC_10g12920	0.434	0.144	0.096	0.853	0.775	1.404	2.16447	up	5.7235e-05	0.000773619	_
FxaC_10g13970	1.202	1.438	1.194	2.53	3.005	4.194	1.34276	up	4.39663e-06	8.12991e-05	Peptidase M20; Amidase, carbamoylase-type; Bacterial exopeptidase dimerisation domain; Peptidase M20, dimerisation domain
FxaC_10g14580	1.464	1.302	1.381	0.417	0.734	0.877	-1.03092	down	9.02834e-05	0.00114308	Protein kinase domain; Leucine-rich repeat; Protein kinase-like domain superfamily; Leucine-rich repeat-containing N-terminal, plant-type; Leucine-rich repeat domain superfamily
FxaC_10g14790	0.458	0.365	1.091	0	0	0	-9.31967	down	1.75936e-12	1.09765e-10	_
FxaC_10g14830	1.366	1.046	1.508	0.517	0.371	0.72	-1.284	down	5.65236e-06	0.00010198	Aspartic peptidase A1 family; Aspartic peptidase domain superfamily; Xylanase inhibitor, C-terminal; Xylanase inhibitor, N-terminal; Peptidase family A1 domain
FxaC_10g15220	0.812	0.861	0.732	1.403	1.712	1.724	1.00777	up	0.000519148	0.00509374	Protein kinase domain; Leucine-rich repeat; Protein kinase-like domain superfamily; Leucine-rich repeat domain superfamily
FxaC_10g16770	0.319	0.318	1.057	0.09	0.095	0.344	-1.67349	down	0.000669426	0.00630181	_
FxaC_10g18010	1.824	2.138	2.628	0.104	0.396	0.219	-3.19086	down	2.37705e-23	4.78835e-21	Carotenoid oxygenase
FxaC_10g18270	1.939	1.793	1.116	0.308	0.577	0.727	-1.58675	down	7.23106e-08	2.01373e-06	Cullin, N-terminal; Cullin repeat-like-containing domain superfamily
FxaC_10g18310	7.249	8.934	7.156	2.678	4.763	4.146	-1.01005	down	9.4245e-05	0.00118742	Cytochrome P450; Cytochrome P450, E-class, group II; Cytochrome P450 superfamily
FxaC_10g18311	14.743	15.167	12.728	4.763	6.077	5.313	-1.40017	down	8.8799e-08	2.43012e-06	Cytochrome P450; Cytochrome P450, E-class, group I; Cytochrome P450 superfamily
FxaC_10g18590	0.846	1.027	1.194	0.65	0.263	0.565	-1.05167	down	0.00064127	0.00607493	_
FxaC_10g18670	1.45	1.307	0.868	2.324	3.113	3.223	1.25569	up	2.35795e-05	0.000358226	SAWADEE domain
FxaC_10g18890	1.05	0	0	0	0	0.121	-3.08609	down	0.00421502	0.0287961	_
FxaC_10g19280	0.781	0.802	0.746	1.838	2.052	1.783	1.28331	up	1.94143e-05	0.000302867	SAWADEE domain
FxaC_10g19730	852.56	1131.81	1091.75	5824.27	4818.83	4026.64	2.25366	up	1.11927e-15	1.04479e-13	_
FxaC_10g20350	0.85	1.825	2.143	0.77	0.671	0.555	-1.27005	down	3.80241e-06	7.17085e-05	AP2/ERF domain; DNA-binding domain superfamily; AP2/ERF domain superfamily
FxaC_10g20740	7.189	6.347	6.301	14.278	12.82	13.502	1.03317	up	0.000237007	0.00264546	GroES-like superfamily; Alcohol dehydrogenase, N-terminal; NAD(P)-binding domain superfamily
FxaC_10g20960	0.184	0.184	0.122	1.009	0.247	0.373	1.72698	up	0.00169253	0.0136198	PLAC8 motif-containing protein
FxaC_10g21010	0.954	0.538	0.742	1.677	2.112	2.716	1.54065	up	1.3521e-06	2.81807e-05	Mg2+ transporter protein, CorA-like/Zinc transport protein ZntB; Magnesium transporter MRS2-like
FxaC_10g21560	6.297	6.63	8.12	1.788	1.583	1.12	-2.22775	down	1.10936e-15	1.03667e-13	Bulb-type lectin domain; PAN/Apple domain; S-locus-specific glycoprotein/EP1; Bulb-type lectin domain superfamily
FxaC_10g21590	3.016	3.049	3.899	0.49	0.743	0.353	-2.64904	down	1.90832e-19	2.65459e-17	Bulb-type lectin domain; S-locus-specific glycoprotein/EP1; Bulb-type lectin domain superfamily
FxaC_10g21610	2.717	2.639	2.57	1.099	1.365	1.074	-1.16298	down	1.07643e-05	0.000179872	Single hybrid motif; Glycine cleavage system H-protein/Simiate; Protein Abitram
FxaC_10g21620	3.462	3.644	3.566	0.463	0.515	0.311	-3.04656	down	3.48135e-23	6.96359e-21	Bulb-type lectin domain; PAN/Apple domain; S-locus-specific glycoprotein/EP1; Bulb-type lectin domain superfamily
FxaC_10g22150	14.143	12.961	12.211	3.357	3.364	3.241	-1.98025	down	2.72745e-13	1.91417e-11	NAC domain; NAC domain superfamily
FxaC_10g22420	1.778	2.082	3.379	7.681	3.728	4.374	1.12419	up	0.000218383	0.00246626	_
FxaC_10g22840	36.657	41.869	35.656	112.985	107.44	106.73	1.51861	up	5.06911e-08	1.47365e-06	Dynein light chain, type 1/2; Dynein light chain superfamily
FxaC_10g22850	33.617	38.976	34.666	98.529	94.938	98.54	1.44488	up	2.60466e-07	6.38172e-06	_
FxaC_10g23030	2.184	2.237	1.994	6.735	6.484	5.893	1.57451	up	4.32845e-08	1.2757e-06	B-box-type zinc finger
FxaC_10g23200	2.8	2.366	2.447	0.557	0.486	0.362	-2.43539	down	1.37416e-16	1.42093e-14	EF-hand domain; EF-hand domain pair; Calcium-binding protein KIC/PBP1/KRP1
FxaC_10g23610	0.806	0.987	1.165	3.887	2.356	2.34	1.5359	up	3.6963e-07	8.7477e-06	Protein of unknown function DUF538; At5g01610-like superfamily
FxaC_10g23631	0.635	0.49	0.339	0.604	1.299	1.142	1.05499	up	0.000854455	0.00771049	Glycoside hydrolase family 1; Glycoside hydrolase superfamily
FxaC_10g24190	1.486	1.112	0.554	0.391	0.415	0.45	-1.32536	down	0.00108449	0.00942194	_
FxaC_10g24370	0	0	0	0.166	0.353	4.152	10.6055	up	4.8574e-13	3.29789e-11	_
FxaC_10g25530	8.179	8.227	8.926	3.084	3.112	2.443	-1.55169	down	1.03078e-08	3.43236e-07	_
FxaC_10g26600	0.256	0.255	0.283	1.622	1.644	1.725	2.64754	up	7.48337e-18	8.95185e-16	Protein kinase domain; Leucine-rich repeat; Protein kinase-like domain superfamily; Leucine-rich repeat domain superfamily
FxaC_10g26661	0.089	0	0.03	1.878	2.071	2.849	5.80079	up	3.38402e-34	1.48986e-31	Zinc finger, BED-type
FxaC_10g27770	10.976	11.046	10.733	0.7	0.743	0.968	-3.76235	down	7.85217e-37	4.27173e-34	BRCT domain; Poly(ADP-ribose) polymerase, regulatory domain; WGR domain; Poly(ADP-ribose) polymerase, catalytic domain; PADR1 domain; BRCT domain superfamily; Poly(ADP-ribose) polymerase, regulatory domain superfamily; WGR domain superfamily; PADR1 domain superfamily
FxaC_10g28070	1.391	1.339	1.474	4.328	4.663	4.393	1.66997	up	5.77413e-09	2.03036e-07	Basic-leucine zipper domain; Transcription factor TGA like domain
FxaC_10g28460	1.324	0.792	1.841	3.345	3.665	2.034	1.19194	up	0.000874171	0.00786018	_
FxaC_10g28640	24.505	21.158	20.691	9.388	8.166	11.801	-1.17649	down	6.02027e-06	0.000107957	_
FxaC_10g29020	1.095	1.264	1.208	0.728	0.463	0.512	-1.06531	down	0.0001612	0.00188736	F-box-like domain superfamily
FxaC_10g29210	11.482	13.985	15.034	3.321	3.483	3.33	-1.99843	down	3.53704e-13	2.44221e-11	Ribonuclease CAF1; Ribonuclease H-like superfamily; Ribonuclease H superfamily; CCR4-NOT transcription complex subunit 7/8/Pop2
FxaC_10g29590	6.408	6.816	6.696	18.997	21.319	19.171	1.57821	up	1.76211e-08	5.6179e-07	The fantastic four family
FxaC_10g29840	0.112	0.056	0.074	1.487	2.403	2.493	4.70406	up	1.46064e-33	6.20668e-31	_
FxaC_10g29870	18.84	22.104	22.583	1.436	1.294	1.447	-3.92586	down	7.07643e-36	3.55532e-33	_
FxaC_10g30010	0	0.175	0.116	7.897	12.601	14.666	6.90226	up	1.4147e-53	2.32368e-50	_
FxaC_10g30020	0.14	0.163	0.093	3.454	5.953	7.819	5.43231	up	2.76531e-51	4.00318e-48	Metalloenzyme, LuxS/M16 peptidase-like; Peptidase M16, middle/third domain
FxaC_10g30080	2.209	2.266	2.898	7.44	6.088	5.082	1.3354	up	2.47751e-06	4.84669e-05	Cytochrome P450; Cytochrome P450, E-class, group I; Cytochrome P450 superfamily
FxaC_10g30130	1.458	1.922	1.914	0.395	0.419	0.379	-2.14696	down	1.56583e-12	9.86278e-11	Alpha crystallin/Hsp20 domain; HSP20-like chaperone
FxaC_10g31430	0.998	1.368	0.799	0	0.149	0.101	-3.64636	down	3.04074e-18	3.75307e-16	_
FxaC_10g32010	0.959	1.105	1.298	2.78	2.301	2.273	1.12851	up	0.000123943	0.00151079	Alpha/beta hydrolase fold-3; Alpha/Beta hydrolase fold
FxaC_10g32050	0.316	0.315	0.157	0.965	1.2	1.437	2.18825	up	8.50281e-10	3.47646e-08	NmrA-like domain
FxaC_10g32590	0.631	0.682	0.592	2.635	3.334	3.252	2.27333	up	9.46649e-14	6.91062e-12	Agenet-like domain
FxaC_10g32800	5.899	5.597	4.963	31.359	45.472	44.539	2.88224	up	2.8287e-23	5.68475e-21	NUDIX hydrolase domain; Nudix hydrolase 6-like; NUDIX hydrolase-like domain superfamily; Pre-nudix hydrolase domain
FxaC_10g33140	6.669	12.167	10.946	26.556	26.371	23.187	1.35363	up	1.40568e-06	2.92189e-05	Hexapeptide repeat; Serine O-acetyltransferase; Serine acetyltransferase, N-terminal; Trimeric LpxA-like superfamily; Serine acetyltransferase, N-terminal domain superfamily
FxaC_10g33280	1.366	3.192	2.77	0.539	0.762	0.793	-1.80568	down	1.23388e-09	4.87901e-08	RAB6-interacting golgin
FxaC_10g33490	1.694	1.89	1.469	0.543	0.864	0.945	-1.10227	down	0.00014888	0.00176072	Phytosulfokine
FxaC_10g33940	1.525	1.478	1.182	2.035	3.431	3.175	1.04544	up	0.000321115	0.00339398	Leucine-rich repeat domain superfamily
FxaC_10g34130	0.226	0.226	0.15	1.81	1.111	1.738	2.94594	up	4.882e-10	2.08801e-08	_
FxaC_10g34670	1.014	0.424	0.629	0.138	0.205	0.37	-1.5316	down	7.33588e-06	0.0001285	Late embryogenesis abundant protein, LEA_2 subgroup
FxaC_10g35620	0	0	0	1.24	0.717	1.298	10.0848	up	2.09131e-13	1.4811e-11	_
FxaC_10g36330	0.824	1.15	1.201	0.198	0.357	0.438	-1.6739	down	2.97519e-08	9.06047e-07	Sugar phosphate transporter domain
FxaC_10g37040	0.891	1.08	1.642	0.426	0.365	0.389	-1.61194	down	6.42729e-08	1.81715e-06	FAS1 domain; FAS1 domain superfamily
FxaC_10g37110	0.11	0.191	0.254	1.338	1.859	2.059	3.23645	up	1.65592e-20	2.54836e-18	Cytochrome P450; Cytochrome P450 superfamily
FxaC_10g38210	0.798	1.114	0.634	0	0	0.258	-3.28781	down	6.87921e-07	1.54296e-05	_
FxaC_10g38770	0.462	0.555	0.668	1.778	2.12	2.241	1.86339	up	1.96601e-10	8.99886e-09	P-type ATPase; Cation-transporting P-type ATPase, N-terminal; Cation-transporting P-type ATPase, C-terminal; P-type ATPase, A domain superfamily; HAD superfamily; P-type ATPase, transmembrane domain superfamily; P-type ATPase, cytoplasmic domain N; HAD-like superfamily
FxaC_10g39020	1.946	1.768	1.88	0.449	0.347	0.291	-2.36033	down	9.06388e-16	8.56366e-14	Exocyst complex component Exo70; Cullin repeat-like-containing domain superfamily
FxaC_10g39390	13.699	11.471	13.015	3.577	2.4	3.107	-2.07124	down	5.15133e-14	3.89708e-12	Major intrinsic protein; Aquaporin-like; Aquaporin transporter
FxaC_10g39410	12.073	12.673	8.317	20.015	46.125	34.956	1.61235	up	1.17715e-08	3.87295e-07	SANT/Myb domain; Homeobox-like domain superfamily
FxaC_10g39570	5.097	6.415	5.158	0.466	0.205	0.463	-3.87421	down	8.06684e-36	4.00579e-33	Zinc finger C2H2-type; Zinc finger C2H2 superfamily
FxaC_10g39830	31.778	31.216	31.324	14.848	13.168	16.973	-1.06791	down	3.37095e-05	0.00049267	Histone H2A; Histone H2A/H2B/H3; Histone-fold; Histone H2A, C-terminal domain
FxaC_10g39871	7.534	7.486	7.284	3.033	2.922	3.312	-1.26686	down	1.72481e-06	3.51258e-05	_
FxaC_10g40540	1.79	1.27	1.687	0.869	0.492	0.584	-1.28593	down	1.51454e-05	0.000242699	Cyclin-dependent protein kinase inhibitor SMR
FxaC_10g40620	23.107	26.328	26.096	61.88	62.919	62.176	1.30767	up	2.97314e-06	5.74263e-05	_
FxaC_10g40690	4.408	3.879	2.147	37.225	23.27	7.65	2.70696	up	2.39226e-19	3.29026e-17	_
FxaC_10g41010	67.881	58.617	61.351	25.286	19.145	18.564	-1.57622	down	2.6756e-09	9.97059e-08	Expansin; Expansin/pollen allergen, DPBB domain; Expansin, cellulose-binding-like domain; Expansin/Lol pI; RlpA-like protein, double-psi beta-barrel domain; Expansin, cellulose-binding-like domain superfamily; RlpA-like domain superfamily
FxaC_10g41450	4.149	5.379	5.129	1.747	0.864	1.23	-1.9312	down	3.27264e-09	1.20172e-07	Cyclin-dependent protein kinase inhibitor SMR
FxaC_10g41510	8.71	8.686	10.583	35.349	28.424	28.552	1.72227	up	7.75089e-10	3.18734e-08	Zinc/iron permease
FxaC_10g41530	9.588	13.386	14.384	4.609	3.238	3.072	-1.7743	down	6.51394e-11	3.20855e-09	Zinc finger, RING-type; Domain of unknown function DUF1117; Zinc finger, RING/FYVE/PHD-type; E3 ubiquitin-protein ligase RNF126-like, zinc-ribbon
FxaC_10g41710	5.498	5.178	5.234	0.58	0.615	0.495	-3.23255	down	6.60042e-28	1.91751e-25	PPM-type phosphatase domain; PPM-type phosphatase domain superfamily
FxaC_10g41780	4.638	4.259	5.547	2.135	1.162	1.51	-1.58666	down	1.07649e-08	3.56925e-07	_
FxaC_10g41970	0.598	0.325	0.396	1.876	3.009	4.218	2.7841	up	3.94931e-16	3.87718e-14	Universal stress protein A family; UspA; Rossmann-like alpha/beta/alpha sandwich fold
FxaC_10g42800	5.613	5.521	5.255	11.99	11.219	11.35	1.07619	up	0.000127133	0.00154592	Tetratricopeptide-like helical domain superfamily; Tetratricopeptide repeat-containing domain
FxaC_10g43280	2.758	2.427	2.647	0.981	0.83	0.894	-1.53271	down	2.13247e-08	6.69866e-07	Glycosyl transferase CAP10 domain
FxaC_10g43290	10.572	9.191	10.322	3.366	2.481	2.575	-1.83644	down	6.95262e-11	3.41086e-09	Alpha crystallin/Hsp20 domain; HSP20-like chaperone; Small heat shock protein HSP20
FxaC_10g43850	6.034	6.951	5.089	1.576	1.54	2.568	-1.66842	down	7.1587e-10	2.96668e-08	PPM-type phosphatase domain; Protein phosphatase 2C family; PPM-type phosphatase domain superfamily
FxaC_10g43870	1	0.948	0.988	0.345	0.439	0.345	-1.37645	down	1.76433e-06	3.58281e-05	Protein kinase domain; Protein kinase-like domain superfamily
FxaC_10g44230	0.256	0.113	0.141	1.82	3.174	2.965	3.9561	up	1.64073e-33	6.90327e-31	Alpha/beta hydrolase fold-1; Diacylglycerol acyltransferase; Alpha/Beta hydrolase fold
FxaC_10g44840	1.073	0.428	0.284	0.271	0	0.173	-2	down	0.000634837	0.00602802	_
FxaC_10g45150	0.363	0.398	0.433	4.98	9.526	11.205	4.42506	up	7.6857e-40	5.08871e-37	_
FxaC_10g45220	8.587	9.034	10.225	5.306	3.376	2.865	-1.26973	down	4.15119e-06	7.73973e-05	Protein of unknown function DUF4228, plant
FxaC_10g45240	0.593	0.197	0	3.327	4.41	4.791	3.98204	up	7.33226e-17	7.79895e-15	_
FxaC_10g45980	20.545	18.023	23.599	79.531	62.27	64.086	1.72758	up	7.06772e-10	2.93324e-08	Histone H2B; Histone H2A/H2B/H3; Histone-fold
FxaC_10g46120	9.013	8.535	10.032	33.416	24.145	29.203	1.65337	up	5.40362e-09	1.90478e-07	Histone H2B; Histone H2A/H2B/H3; Histone-fold
FxaC_10g46331	0.662	0.526	0.617	0.692	1.423	1.705	1.08031	up	0.000339394	0.00356205	Toll/interleukin-1 receptor homology (TIR) domain; Toll/interleukin-1 receptor homology (TIR) domain superfamily
FxaC_10g46700	1.237	1.005	0.759	3.317	2.782	3.333	1.65114	up	7.98246e-08	2.20644e-06	Ribosomal protein L37, mitochondrial
FxaC_10g47100	0.415	0.248	0.44	2.399	2.84	3.6	2.99902	up	1.11764e-20	1.76123e-18	Pentapeptide repeat; Potassium channel tetramerisation-type BTB domain; SKP1/BTB/POZ domain superfamily
FxaC_10g48271	1.1	1.41	1.353	2.484	3.601	3.302	1.28028	up	1.12833e-05	0.000187493	Cellulose synthase; Nucleotide-diphospho-sugar transferases
FxaC_10g48280	0.03	0.015	0.039	0.969	1.028	1.169	5.18687	up	2.87123e-36	1.51379e-33	Cellulose synthase; Nucleotide-diphospho-sugar transferases
FxaC_10g48880	1.571	1.472	1.554	0.717	0.811	0.597	-1.11214	down	5.63735e-05	0.000764151	Glycoside hydrolase family 1; Glycoside hydrolase superfamily
FxaC_10g48920	1.116	0.895	1.044	0.531	0.325	0.431	-1.24522	down	3.08436e-05	0.000456407	Glycoside hydrolase family 1; Glycoside hydrolase superfamily
FxaC_10g49780	3.679	2.174	3.068	0	0.122	0	-6.15769	down	3.71509e-24	8.05355e-22	_
FxaC_10g50040	5.515	4.828	5.994	2.02	1.654	1.701	-1.60327	down	8.6387e-09	2.92678e-07	Plant lipid transfer protein/Par allergen; Bifunctional inhibitor/plant lipid transfer protein/seed storage helical domain; Bifunctional inhibitor/plant lipid transfer protein/seed storage helical domain superfamily; Alpha-Amylase Inhibitors (AAI), Lipid Transfer (LT) and Seed Storage (SS) Protein
FxaC_10g50080	1.122	0.937	1.396	0.37	0.149	0.172	-2.31693	down	4.06576e-14	3.09777e-12	Leucine-rich repeat; Leucine-rich repeat-containing N-terminal, plant-type; Leucine-rich repeat domain superfamily
FxaC_10g50180	1.922	1.006	1.899	3.661	2.814	3.642	1.06711	up	0.00028282	0.00304615	Leucine-rich repeat; Leucine-rich repeat domain superfamily
FxaC_10g50400	0	0.168	1.003	1.275	2.253	0.544	1.79537	up	0.000364567	0.00377376	_
FxaC_10g50450	3.247	5.936	4.97	2.005	1.804	1.779	-1.34024	down	8.47016e-07	1.8493e-05	F-box domain; Kelch repeat type 1; Kelch-type beta propeller; F-box-like domain superfamily
FxaC_10g50451	0.648	0.528	0.283	1.006	1.265	1.145	1.22563	up	5.31272e-05	0.000727243	_
FxaC_10g50490	0.953	0.712	0.905	3.799	5.395	5.846	2.54757	up	3.25843e-18	4.01596e-16	Nucleic acid-binding, OB-fold
FxaC_11g00271	1.579	1.264	1.259	2.637	3.108	3.095	1.10715	up	0.000112648	0.00138876	Protein kinase domain; S-locus glycoprotein domain; Serine-threonine/tyrosine-protein kinase, catalytic domain; Bulb-type lectin domain; PAN/Apple domain; Protein kinase-like domain superfamily; Bulb-type lectin domain superfamily
FxaC_11g00311	1.299	0.928	0.811	1.857	2.1	2.654	1.12098	up	0.000178488	0.00206457	Protein kinase domain; Serine-threonine/tyrosine-protein kinase, catalytic domain; Protein kinase-like domain superfamily
FxaC_11g00480	0.505	0.503	1.337	0.425	0.15	0.272	-1.4659	down	0.00714518	0.0444776	UspA; Rossmann-like alpha/beta/alpha sandwich fold; Universal stress protein PHOS32/34
FxaC_11g01100	25.076	21.721	23.88	10.788	7.518	8.137	-1.41825	down	3.03842e-07	7.30203e-06	_
FxaC_11g02180	0.927	1.188	0.614	0.111	0	0	-4.58285	down	1.11312e-09	4.43436e-08	_
FxaC_11g02350	2.418	2.188	2.698	5.918	5.477	7.166	1.34516	up	4.36563e-06	8.0846e-05	Aminotransferase class-III; Ornithine aminotransferase; Pyridoxal phosphate-dependent transferase domain 1
FxaC_11g02520	3.055	2.75	4.075	8.146	6.896	8.094	1.22731	up	2.18384e-05	0.000335716	FMN-dependent dehydrogenase; Aldolase-type TIM barrel; FMN hydroxy acid dehydrogenase domain
FxaC_11g02580	0.183	0.091	0.206	1.25	1.342	1.363	3.03468	up	1.96006e-19	2.72213e-17	_
FxaC_11g02720	3.154	2.64	3.636	8.589	7.718	8.309	1.38398	up	1.43374e-06	2.96588e-05	FMN-dependent dehydrogenase; Aldolase-type TIM barrel; FMN hydroxy acid dehydrogenase domain
FxaC_11g03250	0.135	0.54	0.448	3.303	2.295	2.296	2.8101	up	2.12923e-11	1.13662e-09	La-type HTH domain; Winged helix-like DNA-binding domain superfamily; Winged helix DNA-binding domain superfamily
FxaC_11g03380	1.289	1.159	1.172	0.34	0.26	0.47	-1.75553	down	7.84706e-10	3.22069e-08	_
FxaC_11g03920	100.012	112.909	104.148	230.659	208.189	203.154	1.01777	up	0.00026768	0.00291098	Cold-regulated 413 protein
FxaC_11g04170	32.531	26.474	32.815	15.318	14.346	16.121	-1.00389	down	8.83016e-05	0.00112214	GDSL lipase/esterase; SGNH hydrolase superfamily
FxaC_11g04330	0.238	0.34	0.361	0.545	1.065	1.322	1.63956	up	3.31546e-06	6.3195e-05	Proton-dependent oligopeptide transporter family
FxaC_11g04350	1.598	1.011	0.886	0.35	0.452	0.924	-1.01659	down	0.000172929	0.00200598	Protein kinase domain; Leucine-rich repeat; Protein kinase-like domain superfamily; Malectin domain; Leucine-rich repeat domain superfamily
FxaC_11g04840	1.191	0.963	1.13	0.081	0.086	0.104	-3.58452	down	3.69927e-20	5.57246e-18	_
FxaC_11g04870	3.621	3.912	4.342	2.264	1.47	1.685	-1.13139	down	2.70481e-05	0.000406297	Protein of unknown function DUF1685
FxaC_11g05680	0.096	0.231	0.409	1.152	0.912	0.686	1.89736	up	6.61774e-09	2.30053e-07	Transferase; Chloramphenicol acetyltransferase-like domain superfamily
FxaC_11g06120	19.794	22.152	27.705	6.695	6.638	4.402	-1.97336	down	9.58207e-13	6.22337e-11	Glutaredoxin; Glutaredoxin-like, plant II; Thioredoxin-like superfamily
FxaC_11g06850	2.683	3.851	4.009	1.46	1.052	2.381	-1.10702	down	3.79487e-05	0.000546583	_
FxaC_11g07530	1.013	0.826	0.512	0.156	0.185	0.291	-1.89029	down	1.40023e-10	6.54955e-09	BRCT domain; Zinc finger, RING-type; Zinc finger, RING/FYVE/PHD-type; BRCA1-associated; Extended PHD (ePHD) domain; BRCT domain superfamily
FxaC_11g07590	0.83	0.811	0.756	2.111	1.529	2.237	1.29278	up	1.08425e-05	0.000180944	Protein kinase domain; Protein kinase-like domain superfamily
FxaC_11g08231	1.669	1.24	1.297	0.545	0.654	0.854	-1.03364	down	8.90013e-05	0.00113019	Protein kinase domain; Serine-threonine/tyrosine-protein kinase, catalytic domain; Leucine-rich repeat; Protein kinase-like domain superfamily; Leucine-rich repeat-containing N-terminal, plant-type; Leucine-rich repeat domain superfamily
FxaC_11g08610	1.305	0.963	1.106	0.549	0.326	0.633	-1.16024	down	8.21788e-05	0.00105469	UDP-glucuronosyl/UDP-glucosyltransferase
FxaC_11g08720	1.049	1.205	1.268	0.288	0.346	0.24	-2.00697	down	7.28837e-11	3.56533e-09	FAD linked oxidase, N-terminal; Berberine/berberine-like; FAD-binding domain, PCMH-type; FAD-binding, type PCMH, subdomain 1; FAD-binding, type PCMH-like superfamily
FxaC_11g08910	0.929	2.038	1.353	0.156	0.498	0.3	-2.17544	down	6.67665e-06	0.000118262	_
FxaC_11g09110	16.308	13.447	15.403	2.789	2.974	2.677	-2.41925	down	1.71774e-18	2.17033e-16	FAD linked oxidase, N-terminal; Berberine/berberine-like; FAD-binding domain, PCMH-type; FAD-binding, type PCMH, subdomain 1; FAD-binding, type PCMH-like superfamily
FxaC_11g09231	4.489	3.581	4.432	1.1	0.656	0.495	-2.47195	down	2.92298e-16	2.89287e-14	Casparian strip membrane protein; Casparian strip membrane protein domain
FxaC_11g09490	10.184	9.84	9.707	3.811	4.417	5.126	-1.15452	down	8.97295e-06	0.00015337	_
FxaC_11g09610	5.568	4.41	4.772	1.379	1.755	2.383	-1.41827	down	6.89957e-06	0.000121681	_
FxaC_11g09930	0.171	0.17	0.508	0.574	0.837	1.034	1.52268	up	0.000788606	0.0072558	_
FxaC_11g10020	1.032	1.3	1.259	0.549	0.606	0.307	-1.29469	down	1.3662e-05	0.000221816	_
FxaC_11g10160	0.888	0.941	0.784	2.04	3.22	3.573	1.75603	up	2.55298e-09	9.54279e-08	_
FxaC_11g10430	2.678	2.396	2.061	0.829	0.809	0.86	-1.51301	down	2.45791e-07	6.05517e-06	_
FxaC_11g10470	2.183	1.192	2.013	0.875	0.859	0.693	-1.1496	down	4.36981e-05	0.000614876	_
FxaC_11g10940	0.346	0.172	0.206	1.077	0.679	0.671	1.74093	up	1.47704e-06	3.05017e-05	_
FxaC_11g11140	4.149	5.154	7.664	2.513	2.665	2.589	-1.127	down	4.21602e-05	0.000595788	_
FxaC_11g12580	14.18	21.053	18.468	3.847	1.688	2.038	-2.82552	down	2.9273e-20	4.44091e-18	_
FxaC_11g13040	0	0	0	0.901	1.389	2.044	10.4975	up	1.20904e-20	1.89477e-18	_
FxaC_11g13070	0.164	0.653	0	0.689	1.17	3.971	2.83054	up	8.13849e-09	2.77049e-07	_
FxaC_11g13080	0.26	0.228	0.317	1.094	1.902	2.016	2.63382	up	6.17821e-18	7.45321e-16	Protein kinase domain; Leucine-rich repeat; Protein kinase-like domain superfamily; Leucine-rich repeat-containing N-terminal, plant-type; Leucine-rich repeat domain superfamily
FxaC_11g13330	0.475	0.5	0.584	1.336	1.489	1.37	1.42631	up	1.63607e-06	3.34943e-05	Protein kinase domain; Leucine-rich repeat; Protein kinase-like domain superfamily; Leucine-rich repeat domain superfamily
FxaC_11g13340	0.208	0.588	0.574	1.81	2.136	1.373	1.95464	up	2.08557e-09	7.90113e-08	Peptidase C1A, papain C-terminal; Cathepsin propeptide inhibitor domain (I29); Papain-like cysteine peptidase superfamily
FxaC_11g13440	1.209	0.213	1.319	0.06	0.318	0.287	-2.03836	down	5.18685e-07	1.18834e-05	_
FxaC_11g13490	1.494	0.213	1.319	0.06	0.318	0.287	-2.18092	down	6.86168e-08	1.92305e-06	_
FxaC_11g15050	0.336	0.197	0.485	1.716	1.255	1.152	2.01476	up	1.3149e-10	6.19456e-09	Transferase; Chloramphenicol acetyltransferase-like domain superfamily
FxaC_11g15620	4.786	4.652	5.393	1.896	2.334	1.772	-1.30467	down	9.32425e-07	2.02233e-05	Carotenoid oxygenase
FxaC_11g16280	1.579	1.36	1.109	0.383	0.577	0.58	-1.39254	down	1.57317e-06	3.23384e-05	Oxoglutarate/iron-dependent dioxygenase; Isopenicillin N synthase-like
FxaC_11g16380	12.228	12.521	12.545	3.034	2.632	2.206	-2.24371	down	2.16335e-15	1.96777e-13	Late embryogenesis abundant protein, LEA_2 subgroup
FxaC_11g16440	0.773	0.654	0.899	1.873	2.237	2.838	1.57751	up	1.58877e-07	4.10338e-06	SAWADEE domain
FxaC_11g17190	3.221	2.232	2.874	0.758	0.853	0.905	-1.72547	down	1.20111e-09	4.76267e-08	Bulb-type lectin domain; PAN/Apple domain; S-locus-specific glycoprotein/EP1; Bulb-type lectin domain superfamily
FxaC_11g17181	5.901	4.024	5.345	1.224	1.066	1.07	-2.18316	down	8.24547e-15	6.89094e-13	Bulb-type lectin domain; S-locus-specific glycoprotein/EP1; Bulb-type lectin domain superfamily
FxaC_11g17210	2.355	2.139	2.618	0.584	0.507	0.765	-1.93634	down	1.18319e-11	6.5707e-10	Bulb-type lectin domain; PAN/Apple domain; S-locus-specific glycoprotein/EP1; Bulb-type lectin domain superfamily
FxaC_11g18000	6.378	6.642	6.643	2.447	2.415	3.393	-1.25184	down	1.78111e-06	3.6126e-05	Basic-leucine zipper domain
FxaC_11g18560	11.604	13.253	14.318	5.344	4.782	5.331	-1.3415	down	4.58228e-07	1.06497e-05	AP2/ERF domain; DNA-binding domain superfamily; AP2/ERF domain superfamily
FxaC_11g18920	0	0.049	0	3.132	3.758	4.47	7.77162	up	5.38526e-47	6.1328e-44	Ribosomal protein L9/RNase H1, N-terminal; Ribonuclease H1, N-terminal; Ribonuclease H1, N-terminal domain superfamily
FxaC_11g19200	1144.01	1393.22	1249.67	8882.59	7871.66	7718.24	2.69207	up	4.0685e-21	6.80029e-19	_
FxaC_11g19900	0	0	0	0.704	1.106	1.502	10.1098	up	3.58664e-35	1.69248e-32	MULE transposase domain
FxaC_11g19940	1.926	2.123	1.879	0.41	0.579	0.59	-1.90653	down	3.34445e-11	1.73649e-09	NAC domain; NAC domain superfamily
FxaC_11g20020	0.402	0.142	0.298	1.514	1.395	1.32	2.32432	up	6.82981e-13	4.52904e-11	NAC domain; NAC domain superfamily
FxaC_11g20560	1.423	1.6	1.902	0.566	0.739	0.816	-1.21422	down	1.64989e-05	0.00026193	Protein of unknown function DUF1223; Thioredoxin-like superfamily
FxaC_11g20780	3.282	3.745	3.212	1.542	1.698	1.744	-1.03825	down	5.60863e-05	0.000760982	EF-hand domain; EF-hand domain pair; Calcium-binding protein KIC/PBP1/KRP1
FxaC_11g20782	6.355	7.332	6.233	2.817	2.902	3.225	-1.15496	down	8.9685e-06	0.000153335	_
FxaC_11g20781	23.382	27.622	25.538	9.874	9.444	8.258	-1.47274	down	3.46937e-08	1.04265e-06	EF-hand domain; EF-hand domain pair; Calcium-binding protein KIC/PBP1/KRP1
FxaC_11g21231	0.197	0.229	0.261	0.802	0.88	1.221	2.07437	up	6.69166e-09	2.32429e-07	Zinc finger, BED-type; Ribonuclease H-like superfamily; hAT-like transposase, RNase-H fold; Zinc finger C2H2 superfamily
FxaC_11g21330	3.141	2.756	2.126	0.917	0.922	1.219	-1.39068	down	2.48856e-07	6.12186e-06	_
FxaC_11g21760	1.723	2.56	2.701	0.592	0.816	0.938	-1.57263	down	5.26267e-08	1.5206e-06	Phytocyanin domain; Cupredoxin
FxaC_11g21990	0.946	1.056	1.04	0	0	0.015	-7.4023	down	1.96435e-42	1.59787e-39	Terpene synthase, N-terminal domain; Terpene synthase, metal-binding domain; Terpenoid cyclases/protein prenyltransferase alpha-alpha toroid; Isoprenoid synthase domain superfamily; Terpene synthase, N-terminal domain superfamily
FxaC_11g22260	5.334	5.558	5.202	2.525	1.896	2.51	-1.21503	down	5.23583e-06	9.51484e-05	B domain of TMEM189, localisation domain
FxaC_11g22610	1.509	1.47	1.394	3.191	2.632	3.376	1.07233	up	0.000331091	0.00348809	Zinc finger, RING-type; Zinc finger, RING/FYVE/PHD-type
FxaC_11g22760	8.267	7.58	7.581	14.534	15.711	16.67	1.00172	up	0.000410489	0.0041863	Target SNARE coiled-coil homology domain; Syntaxin 6, N-terminal
FxaC_11g22860	2.089	2.955	2.336	0.547	0.731	0.844	-1.79674	down	4.07968e-10	1.76667e-08	Casparian strip membrane protein; Casparian strip membrane protein domain
FxaC_11g22900	0.451	0.514	0.682	1.464	0.92	1.093	1.07662	up	0.00324627	0.0231771	RNA polymerase archaeal subunit P/eukaryotic subunit RPABC4; RNA polymerase subunit RPABC4/transcription elongation factor Spt4; DNA-directed RNA polymerases I, II, and III subunit RPABC4
FxaC_11g22980	1.874	2.039	2.52	0.741	0.456	0.505	-1.91639	down	9.05224e-11	4.36567e-09	_
FxaC_11g23280	1.785	1.451	1.818	5.571	6.84	5.349	1.81252	up	3.97417e-10	1.72566e-08	Protein of unknown function DUF761, plant
FxaC_11g23300	0.694	0.775	0.735	1.612	1.536	1.771	1.15716	up	0.000193663	0.00221691	Prohibitin; Band 7 domain; Band 7/SPFH domain superfamily
FxaC_11g23370	25.607	25.891	25.201	61.977	50.686	47.004	1.05776	up	0.000147331	0.00174531	_
FxaC_11g23610	62.91	101.789	89.015	21.617	13.114	14.818	-2.3562	down	8.48524e-18	1.00518e-15	_
FxaC_11g23881	0.371	0.452	0.3	12.596	9.348	10.461	4.84707	up	7.50018e-46	7.53645e-43	_
FxaC_11g24601	0.184	0.171	0.227	2.086	3.024	3.376	3.85909	up	5.82339e-33	2.34614e-30	HAT, C-terminal dimerisation domain; Ribonuclease H-like superfamily; hAT-like transposase, RNase-H fold
FxaC_11g24800	0.748	0.665	0.732	2.778	2.613	2.812	1.93369	up	4.59054e-11	2.32967e-09	Basic-leucine zipper domain; Transcription factor TGA like domain
FxaC_11g25371	3.056	2.651	2.945	6.213	5.768	5.502	1.01459	up	0.000392076	0.00401915	Lycopene cyclase, beta/epsilon; FAD/NAD(P)-binding domain superfamily
FxaC_11g25650	0	0	0	2.27	2.773	2.685	11.3315	up	4.91924e-57	1.10568e-53	_
FxaC_11g25660	0	0	0	2.542	2.641	2.341	11.2929	up	7.53407e-38	4.34792e-35	Aminotransferase-like, plant mobile domain
FxaC_11g25770	2.112	2.061	1.994	0.87	0.522	0.436	-1.75264	down	1.66694e-08	5.34843e-07	Ribonuclease CAF1; Ribonuclease H-like superfamily; Ribonuclease H superfamily; CCR4-NOT transcription complex subunit 7/8/Pop2
FxaC_11g26540	1.342	2.007	1.855	0.516	0.365	0.542	-1.86848	down	5.69426e-10	2.40292e-08	Alpha crystallin/Hsp20 domain; HSP20-like chaperone
FxaC_11g27340	4.206	5.155	4.087	0.263	0.414	0.425	-3.6056	down	4.37266e-33	1.77844e-30	BRCT domain; Poly(ADP-ribose) polymerase, regulatory domain; WGR domain; Poly(ADP-ribose) polymerase, catalytic domain; PADR1 domain; BRCT domain superfamily; Poly(ADP-ribose) polymerase, regulatory domain superfamily; WGR domain superfamily; PADR1 domain superfamily
FxaC_11g27870	0.13	0.388	0.343	0.218	1.737	1.467	1.987	up	5.62259e-05	0.000762393	_
FxaC_11g28090	2.938	2.527	2.502	7.652	9.528	8.573	1.69226	up	2.10014e-09	7.9475e-08	NUDIX hydrolase domain; Nudix hydrolase 6-like; NUDIX hydrolase-like domain superfamily; Pre-nudix hydrolase domain
FxaC_11g28980	1.151	0.547	0.89	0.531	0.465	0.222	-1.08545	down	0.000427955	0.00433956	Glycoside hydrolase family 17; Glycoside hydrolase superfamily
FxaC_11g30640	3.195	2.689	3.339	6.095	7.407	6.61	1.12449	up	8.98502e-05	0.00113827	ABC-transporter, N-terminal domain
FxaC_11g30890	0.646	0.644	0.556	0.598	1.961	1.828	1.24748	up	0.000535159	0.00522399	_
FxaC_11g31640	1.498	2.024	2.711	0.813	0.565	0.915	-1.4415	down	5.80606e-07	1.31469e-05	Late embryogenesis abundant protein, LEA_2 subgroup
FxaC_11g32210	1.812	1.588	1.891	4.053	5.459	4.897	1.44484	up	4.70665e-07	1.0915e-05	Peptidase S10, serine carboxypeptidase; Alpha/Beta hydrolase fold
FxaC_11g32380	0.439	0	0.097	1.11	0.785	1.42	2.62196	up	1.12875e-06	2.40118e-05	_
FxaC_11g32460	2.175	1.808	1.761	0.916	0.647	0.879	-1.23297	down	0.000489529	0.00484486	_
FxaC_11g32900	24.22	37.404	29.518	12.462	10.964	10.197	-1.43859	down	1.13799e-07	3.02511e-06	_
FxaC_11g33050	1.487	1.343	1.418	0.432	0.492	0.435	-1.64208	down	4.88135e-09	1.73862e-07	Protein kinase domain; Protein kinase-like domain superfamily
FxaC_11g33310	2.899	3.585	2.893	1.399	1.139	1.281	-1.29526	down	4.1915e-06	7.80466e-05	_
FxaC_11g33931	0.82	1.438	1.235	0.547	0.151	0.251	-1.87667	down	3.68945e-09	1.33639e-07	_
FxaC_11g34790	0	0	0	1.284	1.984	2.055	10.7939	up	5.02256e-54	8.75474e-51	Papain-like cysteine peptidase superfamily
FxaC_11g35270	2.057	1.436	1.294	4.937	4.501	3.908	1.47863	up	4.10285e-06	7.66466e-05	_
FxaC_11g35280	1.436	0.796	1.479	4.702	1.567	2.58	1.25303	up	0.000527045	0.00515109	_
FxaC_11g35820	0.338	0.32	0.354	1.274	1.765	1.468	2.15165	up	4.48074e-12	2.64116e-10	Malectin-like domain; Leucine-rich repeat domain superfamily
FxaC_11g35890	1.524	1.182	1.682	0.214	0.227	0.205	-2.75826	down	2.25875e-11	1.20181e-09	Ribonuclease H domain; Ribonuclease H-like superfamily; Ribonuclease H superfamily
FxaC_11g35950	1.23	1.189	1.405	0.391	0.37	0.254	-1.91048	down	3.58779e-11	1.85382e-09	Exocyst complex component Exo70; Cullin repeat-like-containing domain superfamily
FxaC_11g36230	3.609	2.989	3.301	0.695	0.765	0.643	-2.23321	down	2.71769e-14	2.1315e-12	Major intrinsic protein; Aquaporin-like; Aquaporin transporter
FxaC_11g36420	13.382	20.898	17.631	1.606	0.952	1.066	-3.83928	down	3.28113e-37	1.84371e-34	Zinc finger C2H2-type; Zinc finger C2H2 superfamily
FxaC_11g36421	0.618	1.465	1.28	0.456	0.483	0.437	-1.28741	down	0.000369004	0.00381008	Zinc finger C2H2-type; Zinc finger C2H2 superfamily
FxaC_11g36650	25.944	21.997	22.899	10.904	10.986	11.375	-1.09049	down	2.58001e-05	0.000389331	Histone H2A; Histone H2A/H2B/H3; Histone-fold; Histone H2A, C-terminal domain
FxaC_11g37430	1647.43	1687.8	1903.12	4316.35	3313.41	3285.71	1.05919	up	0.000135149	0.00162374	Metallothionein, family 15, plant
FxaC_11g37470	1.004	1.227	3.937	0.733	0.727	0.689	-1.51983	down	3.86467e-08	1.14533e-06	Pentatricopeptide repeat; Tetratricopeptide-like helical domain superfamily
FxaC_11g37710	130.102	129.845	136.17	43.984	40.752	37.649	-1.69448	down	1.59657e-10	7.38702e-09	Expansin; Expansin/pollen allergen, DPBB domain; Expansin, cellulose-binding-like domain; Expansin/Lol pI; RlpA-like protein, double-psi beta-barrel domain; Expansin, cellulose-binding-like domain superfamily; RlpA-like domain superfamily
FxaC_11g38190	4.475	3.905	5.094	1.06	1.998	1.243	-1.64675	down	2.65034e-07	6.47692e-06	Cyclin-dependent protein kinase inhibitor SMR
FxaC_11g38280	0.318	0.476	0.459	1.023	1.207	0.973	1.35194	up	6.68937e-06	0.000118463	Protein kinase domain; Leucine-rich repeat; Protein kinase-like domain superfamily; Leucine-rich repeat-containing N-terminal, plant-type; Leucine-rich repeat domain superfamily
FxaC_11g38290	6.013	7.617	7.871	2.703	2.322	2.053	-1.60258	down	2.52301e-09	9.4556e-08	Zinc finger, RING-type; Domain of unknown function DUF1117; Zinc finger, RING/FYVE/PHD-type; E3 ubiquitin-protein ligase RNF126-like, zinc-ribbon
FxaC_11g38580	3.282	2.839	2.605	0.476	0.485	0.668	-2.41918	down	1.46219e-16	1.50466e-14	PPM-type phosphatase domain; PPM-type phosphatase domain superfamily
FxaC_11g38630	1.956	1.606	1.943	1.163	0.462	0.651	-1.27313	down	5.48524e-05	0.000746376	_
FxaC_11g39250	1.356	0.737	1.714	2.386	3.521	2.988	1.22369	up	0.000566181	0.00547905	_
FxaC_11g39670	4.062	3.834	3.958	10.694	10.646	10.417	1.42147	up	4.07095e-07	9.55756e-06	SANT/Myb domain; Myb domain, plants; Homeobox-like domain superfamily; SANT domain; Transcription factor DIVARICATA-like
FxaC_11g39870	1.373	2.647	2	0.848	1.226	0.814	-1.05891	down	0.000969875	0.00856206	_
FxaC_11g40180	0.257	0.512	0.486	0.896	1.245	1.067	1.35189	up	8.58805e-05	0.0010948	WD40/YVTN repeat-like-containing domain superfamily; DNA damage-binding protein 2
FxaC_11g40340	2.343	2.195	2.567	1.016	1.065	0.998	-1.20558	down	6.86051e-06	0.000121056	Glycosyl transferase CAP10 domain
FxaC_11g40350	7.499	6.959	8.553	3.026	2.976	2.652	-1.41057	down	2.3964e-07	5.919e-06	Alpha crystallin/Hsp20 domain; HSP20-like chaperone; Small heat shock protein HSP20
FxaC_11g40770	1.196	0.933	0.93	4.204	3.344	5.297	2.069	up	2.67635e-11	1.40931e-09	Protein PSY
FxaC_11g40880	8.161	6.395	9.432	32.606	29.882	33.188	1.99571	up	1.20533e-12	7.71725e-11	Asparagine synthase; Asparagine synthase, glutamine-hydrolyzing; Rossmann-like alpha/beta/alpha sandwich fold; Glutamine amidotransferase type 2 domain; Nucleophile aminohydrolases, N-terminal
FxaC_11g40930	7.009	7.013	5.442	1.262	1.23	1.348	-2.34073	down	1.00218e-16	1.05545e-14	PPM-type phosphatase domain; Protein phosphatase 2C family; PPM-type phosphatase domain superfamily
FxaC_11g41710	1.969	1.885	2.295	0.929	0.774	0.955	-1.20909	down	0.000135554	0.00162793	Protein of unknown function DUF4228, plant
FxaC_11g42122	5.882	8.098	7.363	14.473	15.655	14.785	1.07326	up	0.000163608	0.00191293	Plant peroxidase; Haem peroxidase; Haem peroxidase superfamily
FxaC_11g42760	19.569	25.534	23.448	78.212	64.202	55.184	1.52728	up	4.06138e-08	1.2003e-06	Histone H2B; Histone H2A/H2B/H3; Histone-fold
FxaC_11g42790	4.341	5.143	4.127	9.491	9.607	8.149	1.00117	up	0.000415037	0.00422713	Leucine-rich repeat domain superfamily
FxaC_11g42870	1.942	1.144	0.702	0.297	0.552	0.571	-1.41364	down	0.000157908	0.00185568	Dihydroorotate dehydrogenase domain
FxaC_11g43770	4.07	3.58	3.661	6.627	8.839	9.519	1.14313	up	5.53857e-05	0.000752792	Actin family; ATPase, nucleotide binding domain
FxaC_11g44260	1.114	1.111	1.347	0.326	0.476	0.626	-1.32092	down	4.1355e-05	0.000586972	Late embryogenesis abundant protein, LEA_2 subgroup
FxaC_11g44340	0.445	0.614	0.408	2.47	2.409	2.16	2.26017	up	2.47611e-14	1.95098e-12	PGG domain
FxaC_11g45521	1.435	1.184	1.475	0.542	0.42	0.7	-1.29905	down	6.49602e-06	0.000115422	Protein kinase domain; Protein kinase-like domain superfamily
FxaC_11g45570	0.078	0.078	0	0.791	1.608	0.759	4.31328	up	4.66068e-14	3.53843e-12	Glycoside hydrolase family 1; Glycoside hydrolase superfamily
FxaC_11g46400	15.516	20.531	21.059	1.974	1.484	1.654	-3.48091	down	1.00533e-31	3.73332e-29	_
FxaC_11g46540	0.448	1.429	1.067	0.528	0.4	0.217	-1.36012	down	0.000522801	0.00511782	Cytochrome P450; Cytochrome P450 superfamily
FxaC_11g46570	4.569	4.399	4.174	9.684	9.426	11.844	1.23575	up	5.73826e-05	0.000775492	Heat shock protein DnaJ, cysteine-rich domain superfamily
FxaC_11g46571	1.469	1.507	1.348	3.305	4.404	5.09	1.56493	up	6.86461e-08	1.92305e-06	P-loop containing nucleoside triphosphate hydrolase; Leucine-rich repeat domain superfamily; Toll/interleukin-1 receptor homology (TIR) domain superfamily
FxaC_11g46572	1.012	0.815	0.361	2.196	2.121	2.896	1.71961	up	3.85833e-08	1.14385e-06	Toll/interleukin-1 receptor homology (TIR) domain; Toll/interleukin-1 receptor homology (TIR) domain superfamily
FxaC_11g46620	1.734	0.926	1.107	0.417	0.553	0.901	-1.00844	down	0.00175981	0.014075	_
FxaC_11g46850	0.655	1.96	1.374	2.942	3.412	3.089	1.24259	up	0.000270262	0.00293531	_
FxaC_11g47350	0.043	0.042	0.028	0.752	1.14	1.255	4.76316	up	2.54921e-29	8.21624e-27	Leucine-rich repeat; Leucine-rich repeat-containing N-terminal, plant-type; Leucine-rich repeat domain superfamily
FxaC_11g47390	0.049	0.245	0.163	1.367	1.977	1.869	3.50324	up	1.50207e-18	1.90629e-16	Leucine-rich repeat-containing N-terminal, plant-type; Leucine-rich repeat domain superfamily
FxaC_9g00840	1.761	1.054	2.177	2.768	4.089	4.936	1.23974	up	0.000206926	0.00234804	_
FxaC_9g01140	0.081	0.013	0.08	2.057	2.543	2.597	5.34618	up	9.72883e-48	1.1541e-44	Leucine-rich repeat; Leucine-rich repeat 2; Leucine-rich repeat-containing N-terminal, plant-type; Leucine-rich repeat domain superfamily
FxaC_9g01590	1.396	1.114	1.256	2.229	2.476	3.051	1.04169	up	0.000280294	0.00302405	Toll/interleukin-1 receptor homology (TIR) domain; Leucine-rich repeat; NB-ARC; Nucleotide-binding alpha-beta plait domain superfamily; P-loop containing nucleoside triphosphate hydrolase; Leucine-rich repeat domain superfamily; Toll/interleukin-1 receptor homology (TIR) domain superfamily; RNA-binding domain superfamily
FxaC_9g01690	0.964	1.177	1.124	2.229	2.685	2.57	1.19598	up	3.92778e-05	0.000562596	Leucine-rich repeat; Leucine-rich repeat domain superfamily; Leucine-rich repeat-containing N-terminal, plant-type
FxaC_9g01940	5.423	7.093	6.889	3.144	2.699	3.306	-1.08449	down	4.59366e-05	0.000641932	Dirigent protein
FxaC_9g02140	19.755	25.329	28.38	3.107	2.83	3.124	-3.01888	down	7.28103e-26	1.82906e-23	_
FxaC_9g02770	0.447	0.463	0.41	1.495	1.979	2.172	2.09418	up	5.00753e-13	3.39174e-11	Toll/interleukin-1 receptor homology (TIR) domain; Leucine-rich repeat; NB-ARC; P-loop containing nucleoside triphosphate hydrolase; Leucine-rich repeat domain superfamily; Toll/interleukin-1 receptor homology (TIR) domain superfamily
FxaC_9g02790	0.49	0.348	0.479	0.467	0.98	1.335	1.07714	up	0.000487348	0.00482831	Toll/interleukin-1 receptor homology (TIR) domain; Toll/interleukin-1 receptor homology (TIR) domain superfamily
FxaC_9g02791	0.304	0.303	0.241	0.613	0.705	1.767	1.85944	up	2.41368e-06	4.74465e-05	RelA/SpoT; Nucleotidyltransferase superfamily
FxaC_9g03120	150.735	158.96	132.452	43.34	54.89	50.752	-1.56937	down	2.10969e-09	7.97303e-08	Lipoxygenase; PLAT/LH2 domain; Lipoxygenase, plant; Lipoxygenase, C-terminal; Lipoxygenase, domain 3; Lipoxigenase, C-terminal domain superfamily; PLAT/LH2 domain superfamily
[truncated: 3,397 more rows]

## Sheet: Table S4
Supplementary Table 4 Differential expression genes between FaBBX22-OX and CK.
Gene ID	CK_1	CK_2	CK_3	FaBBX22_1	FaBBX22_2	FaBBX22_3	logFC	type	pvalue	qvalue	IPR_Description
FxaC_4g00411	0.147	0.219	0.275	0.919	0.789	1.038	2.09377	up	2.03973e-09	2.24082e-07	_
FxaC_4g00412	2.489	2.12	1.686	4.881	4.496	3.859	1.07183	up	0.000398181	0.0109047	Chromo-like domain superfamily
FxaC_4g00820	0.405	0.605	0.57	1.281	1.362	0.812	1.12728	up	0.00221707	0.0409852	Zinc knuckle CX2CX4HX4C
FxaC_4g02940	0.271	0.135	0.269	5.463	4.787	3.689	4.36201	up	3.39757e-23	1.55226e-20	_
FxaC_4g05560	0.338	0.637	0.498	1.518	1.938	1.749	1.81904	up	5.17546e-08	4.50954e-06	_
FxaC_4g06020	2.214	1.804	1.842	0.868	0.727	0.974	-1.18875	down	1.04907e-05	0.000533172	SANT/Myb domain; Homeobox-like domain superfamily
FxaC_4g06390	0.038	0.05	0.025	1.185	1.001	1.074	4.814	up	2.02966e-35	2.24691e-32	Ulp1 protease family, C-terminal catalytic domain; Papain-like cysteine peptidase superfamily
FxaC_4g07650	0.18	0	0.239	0.741	1.942	1.157	3.18692	up	1.1995e-07	9.8926e-06	_
FxaC_4g08431	1.064	1.591	0.775	2.912	2.291	2.218	1.11273	up	0.00212861	0.0397585	_
FxaC_4g09040	1.606	1.401	1.595	0.412	0.618	0.483	-1.60293	down	0.000169987	0.00542231	K Homology domain, type 1 superfamily
FxaC_4g11351	0.013	0.039	0.043	1.652	1.807	1.728	5.72681	up	5.48766e-47	1.7527e-43	Domain of unknown function DUF4216
FxaC_4g13720	0.254	0.507	0.224	1.796	2.149	1.494	2.46155	up	8.65931e-10	1.00097e-07	_
FxaC_4g14250	0.676	0.417	0.682	1.432	2.154	1.885	1.62234	up	4.59063e-07	3.35929e-05	WRKY domain; WRKY domain superfamily
FxaC_4g15041	0.4	0.192	0.265	1.337	1.07	0.985	1.981	up	3.52647e-10	4.40677e-08	_
FxaC_4g15250	2.926	2.339	1.826	6.19	6.622	5.547	1.37205	up	3.1557e-06	0.00018691	_
FxaC_4g18971	0	0	0	0.927	0.789	1.053	9.85175	up	2.41006e-26	1.47593e-23	Harbinger transposase-derived protein
FxaC_4g19280	16.804	16.169	16.039	38.525	39.54	41.855	1.29081	up	7.9497e-06	0.000417548	Phosphoenolpyruvate carboxykinase, ATP-utilising; Phosphoenolpyruvate carboxykinase, N-terminal; Phosphoenolpyruvate carboxykinase, C-terminal
FxaC_4g20960	0.511	0.632	0.866	1.93	1.179	0.984	1.02559	up	0.00150966	0.0302946	Glycoside hydrolase family 17; X8 domain
FxaC_4g22350	0	0.279	0.834	2.106	2.259	2.916	2.70639	up	6.35054e-10	7.56363e-08	_
FxaC_4g22680	0.156	0.208	0.655	1.212	0.721	0.585	1.3026	up	0.00118567	0.025627	Zinc finger, Dof-type
FxaC_4g23781	6.716	5.536	5.634	13.237	13.568	11.347	1.0928	up	0.00032097	0.00914701	_
FxaC_4g23980	0	0.236	0.079	1.947	1.823	1.806	4.13291	up	9.30985e-15	2.12671e-12	_
FxaC_4g25390	3.882	3.758	2.269	7.893	7.817	8.243	1.27314	up	4.98267e-05	0.00199929	_
FxaC_4g27550	0.89	0.74	0.688	1.827	1.711	1.755	1.19016	up	0.000256676	0.00763475	Glyoxalase/fosfomycin resistance/dioxygenase domain; Glyoxalase/Bleomycin resistance protein/Dihydroxybiphenyl dioxygenase; Vicinal oxygen chelate (VOC) domain
FxaC_4g29330	0.425	0.424	0.606	1.613	1.258	1.178	1.47464	up	1.58058e-06	0.000101928	AMP-dependent synthetase/ligase; AMP-binding enzyme, C-terminal domain; AMP-dependent synthetase-like superfamily
FxaC_4g30080	0.083	0	0	1.193	0.191	0	4.01149	up	8.34274e-08	7.06276e-06	_
FxaC_4g30730	0.516	1.087	0.76	0.039	0.044	0.046	-4.16384	down	1.3272e-15	3.22823e-13	AP2/ERF domain; DNA-binding domain superfamily; AP2/ERF domain superfamily
FxaC_4g32441	2.988	3.053	3.24	0.892	1.082	0.893	-1.6937	down	2.04748e-10	2.64667e-08	Harbinger transposase-derived nuclease domain
FxaC_4g34100	1.035	1.28	1.256	0.708	0.251	0.553	-1.23822	down	5.65002e-06	0.000313543	Multi antimicrobial extrusion protein
FxaC_4g34140	0	0.154	0	5.808	6.052	6.559	6.87452	up	3.38921e-33	3.36385e-30	_
FxaC_4g34691	0.357	0.624	0.414	4.494	3.332	4.156	3.09979	up	1.39388e-20	5.23304e-18	_
FxaC_4g34870	3.417	2.373	2.707	1.336	0.657	1.126	-1.44499	down	5.2584e-07	3.79013e-05	F-box associated interaction domain
FxaC_4g34880	10.625	8.476	8.578	3.671	3.191	5.113	-1.20856	down	5.42575e-06	0.000302458	DVL
FxaC_4g35181	2.906	2.58	2.649	6.035	6.981	7.886	1.3611	up	3.28888e-06	0.000193455	Aldehyde dehydrogenase domain; Aldehyde/histidinol dehydrogenase; Aldehyde dehydrogenase, N-terminal; Aldehyde dehydrogenase, C-terminal
FxaC_4g36380	0.716	1.142	1.043	0.319	0.551	0.316	-1.28829	down	2.28743e-05	0.00105062	Glyoxalase/fosfomycin resistance/dioxygenase domain; Glyoxalase/Bleomycin resistance protein/Dihydroxybiphenyl dioxygenase; Vicinal oxygen chelate (VOC) domain
FxaC_4g37830	5.158	5.793	8.14	16.459	16.96	19.698	1.47614	up	3.58988e-07	2.66079e-05	Oxoglutarate/iron-dependent dioxygenase; Non-haem dioxygenase N-terminal domain; Isopenicillin N synthase-like
FxaC_4g38390	0.203	0.481	0.404	1.582	1.915	1.385	2.16271	up	3.72371e-11	5.34118e-09	Oxoglutarate/iron-dependent dioxygenase; Non-haem dioxygenase N-terminal domain; Isopenicillin N synthase-like
FxaC_4g40000	0.048	0.048	0.127	1.147	1.105	0.96	3.83042	up	7.85043e-17	2.11177e-14	_
FxaC_2g00480	0.482	0.32	0.585	0.605	1.359	1.417	1.28364	up	0.00180413	0.0348435	ATPase, AAA-type, core; P-loop containing nucleoside triphosphate hydrolase; AAA ATPase, AAA+ lid domain
FxaC_2g01270	1.699	1.561	1.456	0.775	0.666	0.695	-1.14154	down	4.25242e-05	0.00175271	Ribosomal protein S3, C-terminal; K Homology domain, type 2; Ribosomal protein S3, eukaryotic/archaeal; K homology domain superfamily, prokaryotic type; K homology domain-like, alpha/beta; Ribosomal protein S3, C-terminal domain superfamily
FxaC_2g03130	0.081	0.081	0.054	1.503	1.064	1.305	4.14519	up	5.505e-15	1.29171e-12	_
FxaC_2g04030	0.603	1.078	0.849	0.379	0.29	0.282	-1.40879	down	2.27615e-06	0.000142114	Cytochrome P450; Cytochrome P450, E-class, group I; Cytochrome P450 superfamily
FxaC_2g05610	0.557	0	0	6.357	0.714	4.619	4.38407	up	2.97119e-18	9.22874e-16	_
FxaC_2g06680	35.917	33.926	35.248	17.037	12.035	16.353	-1.21003	down	1.85728e-06	0.000118183	_
FxaC_2g08100	2.042	2.071	1.984	5.172	4.869	5.16	1.31757	up	1.22257e-05	0.000610218	Zinc finger, RanBP2-type; Zinc finger, RanBP2-type superfamily
FxaC_2g15801	1.911	2.378	2.509	4.745	4.904	4.788	1.08625	up	0.000274333	0.00806275	AMP-dependent synthetase/ligase; AMP-binding enzyme, C-terminal domain; AMP-dependent synthetase-like superfamily
FxaC_2g15910	0.025	0.051	0.084	2.037	2.289	1.591	5.18265	up	1.04088e-36	1.23121e-33	Protein of unknown function DUF241, plant
FxaC_2g19210	1.052	0.816	1.2	0.44	0.539	0.375	-1.17829	down	0.000278569	0.00815394	_
FxaC_2g20430	0.415	0.541	0.634	1.375	2.06	2.404	1.87472	up	6.48558e-09	6.64321e-07	Alpha/beta hydrolase fold-1; Alpha/Beta hydrolase fold
FxaC_2g20450	0.367	0.122	0.324	1.969	3.437	2.848	3.33898	up	2.97397e-19	9.69054e-17	Alpha/beta hydrolase fold-1; Alpha/Beta hydrolase fold
FxaC_2g23170	0	0	0	2.451	1.574	2.051	10.9847	up	4.42244e-17	1.21616e-14	_
FxaC_2g24410	9.023	9.47	10.073	18.968	19.466	22.298	1.08808	up	0.000230864	0.00700207	Phytosulfokine
FxaC_2g25530	10.932	10.283	10.775	28.731	28.035	33.453	1.49572	up	2.00374e-07	1.57931e-05	Phosphoenolpyruvate carboxykinase, ATP-utilising; Phosphoenolpyruvate carboxykinase, N-terminal; Phosphoenolpyruvate carboxykinase, C-terminal
FxaC_2g25600	0	0	0	1.704	1.504	1.355	10.5718	up	4.02594e-22	1.69579e-19	_
FxaC_2g25610	2.4	1.837	2.624	5.004	3.735	6.581	1.15858	up	0.000189967	0.00596488	_
FxaC_2g28400	4.617	2.603	3.922	17.724	17.525	19.402	2.29393	up	3.21511e-14	6.906e-12	_
FxaC_2g30440	1.844	1.103	1.649	5.237	4.326	4.215	1.58329	up	1.18055e-06	7.84151e-05	_
FxaC_2g31490	0.468	0.342	0.558	1.196	1.056	1.176	1.3234	up	9.09851e-05	0.00328998	WRKY domain; WRKY domain superfamily
FxaC_2g31910	0.237	0.355	0.105	2.65	2.857	2.155	3.45286	up	3.60957e-22	1.52786e-19	_
FxaC_2g32680	0.164	0.3	0.362	1.236	2.251	1.36	2.54854	up	3.37633e-14	7.2343e-12	Cytochrome P450; Cytochrome P450, E-class, group I; Cytochrome P450 superfamily
FxaC_2g33440	0.539	0.239	0.238	3.276	2.761	3.936	3.29131	up	5.37572e-20	1.91813e-17	_
FxaC_2g35410	0.084	0.755	0.334	1.036	1.1	1.012	1.42192	up	0.000719467	0.0172964	SANT/Myb domain; Homeobox-like domain superfamily
FxaC_2g36191	0	0	0.011	1.541	1.523	1.385	8.31288	up	6.24216e-51	2.99447e-47	Endonuclease/exonuclease/phosphatase superfamily
FxaC_2g36990	0	0.177	0.353	0.852	0.274	1.426	2.26112	up	0.000386835	0.0106311	_
FxaC_2g38450	0.269	0.537	0.374	1.071	0.868	0.937	1.28312	up	4.57264e-05	0.00186071	Sucrose synthase; Glycosyl transferase, family 1; Sucrose synthase, plant/cyanobacteria
FxaC_2g38630	0.549	0.821	1.091	1.879	2.182	1.615	1.20463	up	0.00136983	0.0285778	_
FxaC_2g39310	1.116	0.708	0.47	4.097	3.668	3.337	2.27339	up	1.23316e-10	1.65089e-08	_
FxaC_2g40240	1.022	0.926	0.984	0.064	0	0	-5.45306	down	6.96573e-16	1.7485e-13	_
FxaC_2g41260	1.729	0.862	1.603	3.313	3.191	3.189	1.20803	up	0.00156216	0.0312102	_
FxaC_2g43590	0.21	0.035	0.116	1.248	0.863	1.181	3.17827	up	4.28349e-16	1.07835e-13	Fatty acid desaturase domain; Acyl-CoA desaturase
FxaC_2g44710	0.201	2.729	0.16	0.661	0.34	0.194	-1.36838	down	1.31946e-05	0.000651051	GroES-like superfamily
FxaC_2g44920	0.984	0.527	0.869	1.908	2.116	2.017	1.34272	up	1.00987e-05	0.000515067	Major intrinsic protein; Aquaporin-like; Aquaporin SIP1-1/2-like
FxaC_3g00370	4.03	3.28	4.08	1.363	2.174	1.709	-1.11803	down	2.53943e-05	0.00114445	Ribosomal protein L36; Ribosomal protein L36 superfamily
FxaC_3g00390	0.937	0.987	1.104	0.428	0.521	0.459	-1.10308	down	0.000439996	0.0115366	EPIDERMAL PATTERNING FACTOR-like protein
FxaC_3g00660	6.837	7.745	7.368	2.273	2.644	2.928	-1.48402	down	6.87697e-09	7.01915e-07	Inositol-tetrakisphosphate 1-kinase; Inositol 1,3,4-trisphosphate 5/6-kinase, ATP-grasp domain; Inositol-tetrakisphosphate 1-kinase, N-terminal; RNA recognition motif domain; Lupus La protein; La-type HTH domain; Nucleotide-binding alpha-beta plait domain superfamily; RNA-binding domain superfamily; Winged helix-like DNA-binding domain superfamily; Winged helix DNA-binding domain superfamily
FxaC_3g00662	4.149	3.686	4.346	0.878	1.073	1.271	-1.91762	down	6.45463e-12	1.03022e-09	Outer envelope pore protein 37-like
FxaC_3g00710	13.728	17.337	15.085	4.278	4.487	4.957	-1.74962	down	1.9416e-11	2.91068e-09	_
FxaC_3g00730	16.392	17.627	16.202	0.67	0.329	1.349	-4.41703	down	3.01703e-46	7.89448e-43	Pleckstrin homology domain
FxaC_3g00740	7.168	4.71	5.52	0.228	0.214	0.624	-4.02484	down	1.69538e-33	1.70226e-30	_
FxaC_3g00760	2.954	3.478	3.089	0.395	0.428	0.586	-2.75383	down	2.10484e-22	9.08755e-20	Trimeric LpxA-like superfamily; Nucleotidyl transferase domain; Nucleotide-diphospho-sugar transferases
FxaC_3g00910	50.017	52.447	44.308	23.285	25.024	23.275	-1.03584	down	2.67459e-05	0.00119741	_
FxaC_3g00950	4.1	3.319	3.661	1.774	1.789	1.884	-1.02402	down	4.05777e-05	0.00171003	QWRF family
FxaC_3g01010	5.981	8.866	8.243	2.434	3.854	3.241	-1.2766	down	5.31075e-06	0.000297584	_
FxaC_3g01240	1.622	1.856	1.425	0.654	0.854	0.753	-1.11567	down	2.06583e-05	0.000966317	Zinc finger C2H2 superfamily
FxaC_3g01250	104.65	101.787	98.913	49.64	51.581	50.883	-1.00539	down	4.17731e-05	0.00172835	Proteolipid membrane potential modulator
FxaC_3g01460	1.372	1.075	1.038	0.604	0.528	0.472	-1.11803	down	0.001802	0.0348177	_
FxaC_3g01750	1.537	1.724	2.163	0.789	0.64	0.822	-1.26767	down	2.05624e-05	0.000962875	Type II pantothenate kinase; ATPase, nucleotide binding domain
FxaC_3g01780	2.174	1.71	1.6	0.81	0.669	0.833	-1.24501	down	4.08094e-06	0.000235237	Glycoside hydrolase family 18, catalytic domain; Glycoside hydrolase superfamily; Chitinase insertion domain superfamily
FxaC_3g01950	32.867	30.448	31.426	10.471	12.415	11.075	-1.48003	down	9.01992e-09	9.03551e-07	_
FxaC_3g02070	7.2	7.539	7.499	3.27	3.499	3.071	-1.17605	down	3.91238e-06	0.000226428	Cyclophilin-type peptidyl-prolyl cis-trans isomerase domain; Cyclophilin-like domain superfamily; Peptidyl-prolyl cis-trans isomerase CYP28-like
FxaC_3g03010	23.174	22.893	22.239	9.95	10.513	11.337	-1.10291	down	9.27979e-06	0.000480684	PB1 domain; AUX/IAA protein; AUX/IAA domain
FxaC_3g03250	32.319	35.611	32.876	15.702	14.347	15.414	-1.14876	down	3.9448e-06	0.000228151	Chloroplast thylakoid lumenal protein MPH2
FxaC_3g03550	0.93	1.1	0.946	0.533	0.466	0.364	-1.12487	down	5.25964e-05	0.00208907	Pentatricopeptide repeat; Tetratricopeptide-like helical domain superfamily; Pentacotripeptide-repeat region of PRORP
FxaC_3g03600	16.218	14.645	15.346	7.002	6.618	8.829	-1.04142	down	2.60894e-05	0.00117455	Zinc finger, RING-type; Zinc finger, RING/FYVE/PHD-type
FxaC_3g03950	13.916	12.895	12.875	5.635	5.902	6.28	-1.15524	down	4.00824e-06	0.00023151	_
FxaC_3g03951	13.136	12.194	12.154	5.348	5.572	5.929	-1.15347	down	4.12193e-06	0.000237441	Protein of unknown function DUF1644
FxaC_3g04000	5.37	4.436	4.895	2.614	2.091	2.469	-1.03476	down	4.02599e-05	0.00170024	Protein arginine N-methyltransferase; S-adenosyl-L-methionine-dependent methyltransferase
FxaC_3g04040	2.117	1.913	2.541	1.007	1.03	0.743	-1.24013	down	2.0391e-06	0.000128615	Cytochrome P450; Cytochrome P450, E-class, group I; Cytochrome P450 superfamily
FxaC_3g04190	20.376	19.248	19.142	7.729	8.322	7.702	-1.30676	down	2.24419e-07	1.751e-05	Transcription factor GRAS; Transcriptional factor DELLA, N-terminal; DELLA, N-terminal domain superfamily
FxaC_3g04220	4.219	4.073	3.943	2.068	1.991	2.04	-1.00401	down	5.64684e-05	0.00220633	Pentatricopeptide repeat; Tetratricopeptide-like helical domain superfamily
FxaC_3g04340	23.842	20.918	23.874	10.081	11.285	12.687	-1.01108	down	4.12503e-05	0.00171647	Acyl-ACP thioesterase; Acyl-ACP-thioesterase, N-terminal; HotDog domain superfamily
FxaC_3g04360	3.06	1.643	2.494	1.007	0.996	0.684	-1.42039	down	2.23686e-07	1.74797e-05	ABC-2 type transporter; Plant PDR ABC transporter associated
FxaC_3g04380	25.579	31.083	29.042	13.283	14.583	12.923	-1.07113	down	1.43557e-05	0.000700734	Heat shock factor (HSF)-type, DNA-binding; Heat shock transcription factor family; Winged helix-like DNA-binding domain superfamily; Winged helix DNA-binding domain superfamily
FxaC_3g04480	3.645	3.709	2.759	1.324	1.43	1.253	-1.33496	down	3.0561e-06	0.000183003	_
FxaC_3g04490	23.081	28.86	28.094	12.609	11.944	14.55	-1.0333	down	3.11182e-05	0.00137233	Dynein light chain, type 1/2; Dynein light chain superfamily
FxaC_3g04740	3.351	3.27	3.281	1.471	1.401	1.753	-1.09777	down	2.88088e-05	0.00128147	Mpv17/PMP22
FxaC_3g04970	14.139	15.412	15.788	6.749	6.005	6.923	-1.20412	down	1.43623e-06	9.34782e-05	Ubiquitin-conjugating enzyme E2; Ubiquitin-conjugating enzyme/RWD-like
FxaC_3g04971	51.204	56.131	56.679	23.278	21.468	24.833	-1.23706	down	7.98003e-07	5.54359e-05	_
FxaC_3g05050	87.698	85.885	93.987	32.311	34.331	41.079	-1.31259	down	2.24859e-07	1.751e-05	_
FxaC_3g05170	1.363	0.982	1.283	0.551	0.594	0.527	-1.11621	down	2.83334e-05	0.00126176	_
FxaC_3g05280	22.41	21.007	22.056	5.255	5.375	5.79	-1.99525	down	5.04748e-14	1.06045e-11	Arabinogalactan protein 16/20/22/41
FxaC_3g05510	14.793	15.358	15.452	4.182	4.177	3.955	-1.88857	down	1.09885e-12	1.97677e-10	PGG domain
FxaC_3g05630	1.351	0.87	1.398	0.366	0.368	0.429	-1.63522	down	3.3794e-08	3.062e-06	Alpha/beta hydrolase fold-1; Alpha/Beta hydrolase fold
FxaC_3g05770	97.851	96.362	94.527	46.103	48.467	43.702	-1.06225	down	1.58021e-05	0.000759742	Translation elongation factor EFTs/EF1B; S1 domain; UBA-like superfamily; Nucleic acid-binding, OB-fold; Translation elongation factor EFTs/EF1B, dimerisation; Elongation factor Ts, dimerisation domain superfamily
FxaC_3g06300	0.711	1.064	1.335	0.608	0.365	0.38	-1.19895	down	0.000188624	0.0059335	_
FxaC_3g06350	0.993	0.891	0.921	1.903	2.521	2.628	1.3291	up	0.000248337	0.00741058	_
FxaC_3g06370	1.101	1.116	1.626	0.568	0.583	0.608	-1.12614	down	2.43069e-05	0.00110177	Multi antimicrobial extrusion protein
FxaC_3g06380	1.797	1.441	1.155	0.603	0.651	0.325	-1.47444	down	7.50889e-08	6.38803e-06	IQ motif, EF-hand binding site; Domain of unknown function DUF4005
FxaC_3g06390	2.739	2.337	1.831	1.135	1.134	1.098	-1.03594	down	8.09891e-05	0.00297414	Pectinesterase, catalytic; Pectin lyase fold/virulence factor
FxaC_3g06430	31.751	33.244	29.033	14.595	14.39	14.942	-1.09793	down	9.89394e-06	0.000506421	_
FxaC_3g06740	13.901	18.977	17.131	6.845	6.132	6.228	-1.38057	down	4.96272e-08	4.35052e-06	Zinc finger, CCCH-type
FxaC_3g07010	3.538	3.06	2.174	1.167	1.475	1.641	-1.03377	down	0.000110799	0.00388761	Phospholipase A2; Phospholipase A2 domain superfamily
FxaC_3g07150	4.571	4.628	4.89	2.214	2.217	2.538	-1.01523	down	0.000134449	0.00449635	_
FxaC_3g07190	14.315	12.534	12.798	6.448	6.168	7.132	-1.0054	down	4.72478e-05	0.0019136	NDRG; Alpha/Beta hydrolase fold
FxaC_3g07340	3.658	3.648	3.41	1.464	1.71	1.602	-1.16539	down	7.60507e-06	0.000402137	Tetraspanin; Tetraspanin/Peripherin
FxaC_3g07460	28.314	29.073	21.357	12.571	12.074	11.609	-1.11897	down	6.44064e-06	0.000351588	_
FxaC_3g07720	10.641	9.114	9.468	4.177	3.941	4.765	-1.18145	down	3.16608e-06	0.00018738	SUI1 domain; DENR family, eukaryotes; SUI1 domain superfamily
FxaC_3g07910	7.784	7.635	7.45	3.337	3.421	4.391	-1.03628	down	4.33498e-05	0.00177825	Ribosomal protein S16; Ribosomal protein S16 domain superfamily
FxaC_3g07940	0.932	1.08	1.134	0.351	0.314	0.402	-1.55728	down	1.21617e-08	1.1945e-06	Heat shock factor (HSF)-type, DNA-binding; Heat shock transcription factor family; Winged helix-like DNA-binding domain superfamily; Winged helix DNA-binding domain superfamily
FxaC_3g08200	2.306	2.497	2.102	1.069	1.03	1.352	-1	down	0.000118708	0.00410012	Zinc finger, C2H2, LYAR-type; Zinc finger C2H2 superfamily; Cell growth-regulating nucleolar protein
FxaC_3g08280	4.222	4.45	4.571	2.164	2.099	1.996	-1.08086	down	1.64612e-05	0.000789235	Ankyrin repeat; Ankyrin repeat-containing domain; PGG domain; Ankyrin repeat-containing domain superfamily
FxaC_3g08281	51.512	48.001	48.746	21.062	20.489	23.088	-1.19761	down	1.65329e-06	0.000105905	Zinc finger, FYVE/PHD-type; Zinc finger, RING/FYVE/PHD-type; Zinc finger, PHD-finger; Alfin
FxaC_3g08340	3.07	2.451	2.561	1.41	1.012	1.322	-1.10951	down	1.27387e-05	0.000632531	Lecithin:cholesterol/phospholipid:diacylglycerol acyltransferase; Alpha/Beta hydrolase fold
FxaC_3g08420	2.442	2.907	2.113	1.159	1.181	0.727	-1.2819	down	3.32822e-06	0.000195502	GDP-fucose protein O-fucosyltransferase
FxaC_3g08430	1.428	3.561	1.892	1.606	0.785	0.9	-1.06341	down	0.00055226	0.0139314	_
FxaC_3g08460	2.955	2.765	2.537	0.424	0.421	0.717	-2.39998	down	3.22534e-17	8.95514e-15	Mechanosensitive ion channel MscS; LSM domain superfamily; Mechanosensitive ion channel MscS-like, plants/fungi; Mechanosensitive ion channel MscS domain superfamily
FxaC_3g08470	70.341	79.075	76.875	35.79	37.558	36.214	-1.04641	down	2.00798e-05	0.000943348	OB-fold nucleic acid binding domain, AA-tRNA synthetase-type; Replication factor A protein 1; Replication factor-A protein 1, N-terminal; Nucleic acid-binding, OB-fold; Replication factor A, C-terminal; Replication protein A, OB domain
FxaC_3g08480	597.536	674.553	653.839	302.543	318.458	306.165	-1.05465	down	1.75463e-05	0.000832475	Photosystem II PsbX
FxaC_3g08590	1.254	1.327	1.525	0.596	0.65	0.801	-1.00316	down	0.000193615	0.00605952	DNA-directed RNA polymerase III subunit RPC4
FxaC_3g08700	28.215	27.001	19.563	11.673	10.836	10.881	-1.16315	down	3.13988e-06	0.000186213	Glycoside hydrolase family 17; Germin; Cupin 1; RmlC-like cupin domain superfamily; RmlC-like jelly roll fold; Glycoside hydrolase superfamily
FxaC_3g08710	62.422	58.385	49.945	23.004	22.823	22.55	-1.32028	down	1.63436e-07	1.3177e-05	Germin; Cupin 1; RmlC-like cupin domain superfamily; RmlC-like jelly roll fold
FxaC_3g08880	5.135	4.196	5.183	2.71	2.189	2.308	-1.00967	down	6.84408e-05	0.00259771	Armadillo-type fold
FxaC_3g09240	26.777	32.305	29.108	14.371	13.285	14.343	-1.07021	down	1.47995e-05	0.000719146	Chlorophyll A-B binding protein, plant and chromista; Chlorophyll a/b binding domain superfamily
FxaC_3g09290	20.932	20.056	21.073	8.915	8.528	10.289	-1.16205	down	3.29895e-06	0.000193915	Zf-FLZ domain
FxaC_3g09330	2.107	2.013	1.98	1.096	0.883	1.052	-1.0083	down	6.91842e-05	0.00262247	Helicase, C-terminal; DEAD/DEAH box helicase domain; Helicase superfamily 1/2, ATP-binding domain; RNA helicase, DEAD-box type, Q motif; Domain of unknown function DUF4217; P-loop containing nucleoside triphosphate hydrolase
FxaC_3g09400	4.63	3.298	3.902	0.082	0.185	0.048	-5.21765	down	1.51733e-38	2.01569e-35	AP2/ERF domain; DNA-binding domain superfamily; AP2/ERF domain superfamily
FxaC_3g09440	4.93	3.923	4.313	2.188	2.047	2.249	-1.02152	down	3.76777e-05	0.0016122	Armadillo-like helical; Uncharacterised domain NUC173; Armadillo-type fold
FxaC_3g09490	53.645	57.722	51.409	25.387	24.61	24.037	-1.1366	down	4.67136e-06	0.000266073	Alkyl hydroperoxide reductase subunit C/ Thiol specific antioxidant; Thioredoxin domain; Thioredoxin-like superfamily
FxaC_3g09880	1.312	1.224	0.883	0.362	0.602	0.458	-1.26388	down	5.88196e-06	0.000325787	FYVE zinc finger; Ankyrin repeat; Zinc finger, FYVE/PHD-type; Zinc finger, RING/FYVE/PHD-type; Zinc finger, FYVE-related; Ankyrin repeat-containing domain; Ankyrin repeat-containing domain superfamily
FxaC_3g09890	1.721	1.174	1.279	0.847	0.395	0.726	-1.08354	down	9.17723e-05	0.00331151	Tify domain; CO/COL/TOC1, conserved site; TIFY/JAZ family
FxaC_3g09930	1.397	1.167	0.863	0.543	0.45	0.606	-1.09833	down	5.34195e-05	0.00211302	Diacylglycerol acyltransferase
FxaC_3g10170	8.157	9.912	9.763	3.039	3.578	3.78	-1.42032	down	3.82518e-08	3.43348e-06	_
FxaC_3g10250	3.418	2.928	2.525	1.14	1.011	0.914	-1.53229	down	4.45408e-08	3.94467e-06	FYVE zinc finger; Ankyrin repeat; Zinc finger, FYVE/PHD-type; Zinc finger, RING/FYVE/PHD-type; Zinc finger, FYVE-related; Ankyrin repeat-containing domain; Ankyrin repeat-containing domain superfamily
FxaC_3g10680	5.885	4.989	4.677	2.596	2.364	2.15	-1.12876	down	1.13822e-05	0.000571751	_
FxaC_3g10691	14.661	11.412	13.494	4.118	4.104	5.528	-1.52466	down	2.92918e-09	3.13811e-07	Glycoside hydrolase, family 35; Galactose-binding-like domain superfamily; Glycoside hydrolase superfamily; Glycoside hydrolase 35, catalytic domain; Beta-galactosidase, beta-sandwich domain
FxaC_3g10700	5.204	4.736	4.35	2.04	2.137	2.35	-1.13015	down	1.85387e-05	0.00087763	Prenylated rab acceptor PRA1; Uncharacterized protein At4g29660-like
FxaC_3g10740	13.933	11.614	12.383	6.47	5.923	5.993	-1.04461	down	2.48635e-05	0.00112288	Polyphosphoinositide phosphatase Fig4-like
FxaC_3g11131	21.872	19.04	21.607	1.406	1.208	3.005	-3.47521	down	6.38236e-30	4.96496e-27	_
FxaC_3g11990	1.912	1.708	2.084	0.668	0.72	0.447	-1.6346	down	2.86571e-09	3.07393e-07	Domain unknown function DUF295
FxaC_3g12350	3.494	2.526	3.615	1.763	1.478	1.401	-1.05306	down	6.97564e-05	0.00264068	_
FxaC_3g12370	1.934	1.9	1.825	0.722	0.496	1.081	-1.29842	down	2.28496e-06	0.000142561	Plant peroxidase; Haem peroxidase; Haem peroxidase superfamily
FxaC_3g12380	2.036	1.839	1.761	0.59	0.608	0.768	-1.51798	down	4.19634e-08	3.73942e-06	Lysine methyltransferase; S-adenosyl-L-methionine-dependent methyltransferase
FxaC_3g12390	0.871	1.862	0.742	0	0	0.1	-5.07754	down	2.63409e-14	5.70053e-12	_
FxaC_3g12400	10.889	10.818	10.763	1.335	1.344	1.597	-2.9239	down	2.31812e-24	1.18442e-21	_
FxaC_3g12520	5.105	5.376	4.598	1.649	1.906	2.107	-1.41268	down	3.91617e-08	3.50785e-06	Elongation factor EFG, domain V-like; GTP-binding protein LepA, C-terminal; EF-G domain III/V-like; LepA, C-terminal domain superfamily; Translational (tr)-type GTP-binding domain; Small GTP-binding protein domain; Translation protein, beta-barrel domain superfamily; P-loop containing nucleoside triphosphate hydrolase
FxaC_3g12610	3.964	3.453	3.665	1.471	1.426	1.528	-1.32388	down	2.56493e-07	1.97397e-05	2,3-bisphosphoglycerate-independent phosphoglycerate mutase; Metalloenzyme; Alkaline-phosphatase-like, core domain superfamily; 2,3-bisphosphoglycerate-independent phosphoglycerate mutase superfamily
FxaC_3g12620	9.522	7.732	8.513	0	0	0.218	-6.8655	down	1.71332e-57	1.34494e-53	_
FxaC_3g13050	5.295	5.241	6.052	2.523	1.87	2.58	-1.24993	down	1.63751e-06	0.00010505	Linker histone H1/H5, domain H15; Winged helix-like DNA-binding domain superfamily; Winged helix DNA-binding domain superfamily
FxaC_3g13070	2.81	2.803	3.289	1.41	1.301	1.587	-1.04994	down	3.04935e-05	0.00134753	_
FxaC_3g13100	3.966	2.999	3.214	1.81	1.542	1.643	-1.0266	down	4.45372e-05	0.00181746	YEATS; YEATS superfamily
FxaC_3g13170	5.236	4.572	5.198	2.45	2.131	2.404	-1.10288	down	9.87927e-06	0.00050597	Kinesin motor domain; NPK1-activating kinesin-like protein, C-terminal; P-loop containing nucleoside triphosphate hydrolase; Kinesin motor domain superfamily
FxaC_3g13340	6.947	9.814	6.901	3.863	3.673	2.67	-1.21291	down	1.10539e-05	0.00055753	_
FxaC_3g13370	0.721	1.062	1.433	0.799	0.396	0.193	-1.21049	down	3.15025e-05	0.00138504	Linker histone H1/H5, domain H15; Winged helix-like DNA-binding domain superfamily; Winged helix DNA-binding domain superfamily
FxaC_3g14000	0.864	0.88	1.156	0.373	0.404	0.617	-1.05521	down	9.93643e-05	0.00352941	Pentatricopeptide repeat; Tetratricopeptide-like helical domain superfamily; DYW domain
FxaC_3g14030	94.091	83.9	97.135	23.986	28.031	24.856	-1.8395	down	1.711e-12	2.99074e-10	Dehydrin
FxaC_3g14050	2.458	2.006	2.856	1.025	0.894	0.968	-1.34137	down	4.42583e-07	3.24971e-05	Basic-leucine zipper domain
FxaC_3g14300	4.733	4.864	5.259	2.017	2.11	1.956	-1.28777	down	4.26435e-07	3.13915e-05	TIM-barrel domain, IGPS-like; Aldolase-type TIM barrel; Pyruvate/Phosphoenolpyruvate kinase-like domain superfamily; UPF0261 domain
FxaC_3g14460	7.701	7.033	7.439	3.125	3.474	3.97	-1.06875	down	1.69838e-05	0.000810689	Inorganic pyrophosphatase; Inorganic pyrophosphatase superfamily; F-box domain; F-box-like domain superfamily
FxaC_3g14550	8.221	7.894	5.849	3.118	2.682	2.981	-1.32239	down	2.72305e-07	2.09193e-05	Aldose 1-/Glucose-6-phosphate 1-epimerase; Galactose mutarotase-like domain superfamily
FxaC_3g14760	5.319	4.889	5.848	2.403	2.647	2.621	-1.06533	down	3.02954e-05	0.00133947	Homeobox domain; Homeodomain, ZF-HD class; ZF-HD homeobox protein, Cys/His-rich dimerisation domain; Homeobox-like domain superfamily
FxaC_3g15040	19.688	22.202	21.632	1.524	1.566	2.959	-3.39184	down	6.82333e-32	6.13737e-29	_
FxaC_3g15080	1.963	1.772	1.614	0.996	0.794	0.747	-1.07525	down	3.54127e-05	0.00153012	Cytochrome P450; Cytochrome P450, E-class, group I; Cytochrome P450 superfamily
FxaC_3g15260	5.785	4.895	3.135	0.36	1.079	0.281	-3.00355	down	9.19429e-16	2.27484e-13	_
FxaC_3g15320	0.424	0.455	0.421	1.127	1.254	1.125	1.42922	up	5.54965e-06	0.000308289	HAT, C-terminal dimerisation domain; Ribonuclease H-like superfamily; hAT-like transposase, RNase-H fold
FxaC_3g15890	9.813	8.844	6.194	2.703	2.274	3.09	-1.62284	down	6.16086e-10	7.358e-08	PQ-loop repeat
FxaC_3g16040	7.616	7.275	8.316	3.556	3.435	3.334	-1.16819	down	2.99118e-06	0.00017974	Homeobox domain; POX domain; Homeobox KN domain; Homeobox-like domain superfamily
FxaC_3g16210	171.725	167.819	159.918	69.124	76.64	69.995	-1.21094	down	1.21671e-06	8.05071e-05	Photosystem II PsbO, manganese-stabilising; Outer membrane protein/outer membrane enzyme PagP, beta-barrel
FxaC_3g16280	3.775	2.979	3.389	1.391	1.33	1.597	-1.23147	down	1.53685e-06	9.94045e-05	BTB/POZ domain; SKP1/BTB/POZ domain superfamily; NPH3 domain; NPH3/RPT2-like family
FxaC_3g16290	29.343	53.374	39.574	19.134	17.193	22.272	-1.06133	down	1.69022e-05	0.00080724	_
FxaC_3g16320	23.305	53.761	53.539	19.481	19.875	19.673	-1.14567	down	3.63551e-06	0.000212253	_
FxaC_3g16410	2.424	2.13	2.911	1.265	0.948	1.351	-1.06601	down	7.19096e-05	0.00270323	Coiled-coil domain-containing protein SCD2-like
FxaC_3g16391	9.839	9.441	9.168	4.567	4.106	5.327	-1.02274	down	4.11553e-05	0.00171647	Chromo-like domain superfamily
FxaC_3g16730	10.562	9.993	9.461	4.448	4.921	5.295	-1.0333	down	3.57947e-05	0.00154334	Alpha/beta hydrolase fold-1; Alpha/Beta hydrolase fold
FxaC_3g16750	1.019	0.657	0.9	0.492	0.353	0.385	-1.06464	down	0.00013526	0.00450948	Pentatricopeptide repeat; Tetratricopeptide-like helical domain superfamily
FxaC_3g16732	38.994	39.344	37.65	18.029	19.79	19.065	-1.02784	down	2.97164e-05	0.00131927	Alpha/beta hydrolase fold-1; Alpha/Beta hydrolase fold
FxaC_3g16770	2.972	2.233	1.426	0.648	0.563	0.311	-2.12107	down	3.34474e-12	5.57557e-10	Alpha/beta hydrolase fold-1; Alpha/Beta hydrolase fold
FxaC_3g16821	5.669	5.937	5.873	2.919	2.939	2.737	-1.0238	down	3.86387e-05	0.00164702	Multicopper oxidase, type 1; Cupredoxin; Multicopper oxidase, type 2; Multicopper oxidase, type 3
FxaC_3g17340	3.152	2.854	2.95	1.527	1.372	1.544	-1.01083	down	4.68468e-05	0.00190093	Transmembrane protein 131-like domain
FxaC_3g17520	7.131	6.235	6.351	2.861	2.999	2.874	-1.17445	down	4.86271e-06	0.000275338	Armadillo-type fold; Sister chromatid cohesion protein Pds5
FxaC_3g17530	1.436	2.182	2.853	0.819	0.842	0.905	-1.33345	down	1.15526e-06	7.69125e-05	_
FxaC_3g17800	29.724	29.315	30.585	13.562	12.659	14.383	-1.1422	down	5.53841e-06	0.000307943	Rapid ALkalinization Factor
FxaC_3g18030	20.117	19.538	18.527	8.389	9.322	8.771	-1.13547	down	5.2624e-06	0.000295259	_
FxaC_3g18130	8.838	7.906	8.393	4.026	4.043	4.194	-1.03532	down	3.43946e-05	0.00149243	CBS domain
FxaC_3g18170	2.959	2.356	2.168	1.237	1.135	1.263	-1.04105	down	3.22115e-05	0.00141143	Kinesin motor domain; P-loop containing nucleoside triphosphate hydrolase; Kinesin motor domain superfamily
FxaC_3g18470	8.168	8.359	7.475	3.586	2.802	3.782	-1.23859	down	1.06323e-06	7.15561e-05	Cyclin, C-terminal domain; Cyclin, N-terminal; Cyclin-like superfamily
FxaC_3g18480	2.018	1.833	1.623	0.789	0.499	0.809	-1.383	down	1.02957e-06	6.95763e-05	Small GTP-binding protein domain; Small GTPase superfamily, ARF/SAR type; P-loop containing nucleoside triphosphate hydrolase
FxaC_3g18530	2.971	2.807	3.395	1.263	1.096	1.547	-1.23107	down	1.41397e-06	9.24693e-05	Protein kinase domain; Leucine-rich repeat; Protein kinase-like domain superfamily; Leucine-rich repeat-containing N-terminal, plant-type; Leucine-rich repeat domain superfamily
FxaC_3g18540	7.13	8.441	8.705	3.781	3.747	3.798	-1.09969	down	1.15634e-05	0.00057984	FAD dependent oxidoreductase; FAD/NAD(P)-binding domain superfamily
FxaC_3g18541	2.464	3.313	3.424	1.325	1.252	1.5	-1.17369	down	5.41115e-06	0.00030184	_
FxaC_3g18570	8.485	7.512	7.941	3.488	3.398	3.627	-1.1869	down	2.28819e-06	0.000142659	P-type ATPase; P-type ATPase, A domain superfamily; HAD superfamily; P-type ATPase, transmembrane domain superfamily; P-type ATPase, cytoplasmic domain N; P-type ATPase, subfamily IB; HAD-like superfamily
FxaC_3g18630	2.62	3.559	3.411	0.247	0.4	0.362	-3.24477	down	1.42937e-26	8.8795e-24	Cytochrome P450; Cytochrome P450, E-class, group I; Cytochrome P450 superfamily
FxaC_3g18760	1.522	1.904	1.324	0.5	0.39	0.419	-1.85707	down	2.53482e-11	3.74152e-09	Aspartic peptidase A1 family; Aspartic peptidase domain superfamily; Xylanase inhibitor, C-terminal; Peptidase family A1 domain; Xylanase inhibitor, N-terminal
FxaC_3g18780	4.64	10.808	15.019	3.175	2.741	2.947	-1.78103	down	1.67456e-11	2.53234e-09	_
FxaC_3g18820	9.916	10.304	11.267	4.429	4.475	4.918	-1.18761	down	2.427e-06	0.000150363	Alpha/beta hydrolase fold-1; Alpha/Beta hydrolase fold
FxaC_3g18850	1.426	1.582	1.583	0.316	0.633	0.58	-1.58433	down	1.34715e-08	1.30556e-06	_
FxaC_3g18890	7.86	7.089	7.867	3.578	3.732	3.703	-1.05064	down	2.24123e-05	0.00103436	Peptidase S8/S53 domain; PA domain; Peptidase S8 propeptide/proteinase inhibitor I9; Peptidase S8, subtilisin-related; Peptidase S8/S53 domain superfamily; Peptidase S8 propeptide/proteinase inhibitor I9 superfamily; Subtilisin-like protease, fibronectin type-III domain
FxaC_3g18920	13.011	15.219	13.131	4.284	4.839	5.046	-1.54533	down	1.82497e-09	2.01257e-07	CGLD27-like
FxaC_3g18980	8.496	7.846	7.378	2.832	3.365	3.536	-1.28489	down	4.24835e-07	3.13004e-05	Ulp1 protease family, C-terminal catalytic domain; Papain-like cysteine peptidase superfamily
FxaC_3g19030	14.274	17.664	16.518	7.1	6.55	5.813	-1.31581	down	1.84373e-07	1.46462e-05	Ribonuclease III domain; Ribonuclease III, endonuclease domain superfamily
FxaC_3g19100	7.31	5.713	6.411	2.434	2.887	2.852	-1.24934	down	2.13047e-05	0.00099263	_
FxaC_3g19120	4.248	5.557	5.883	0.828	1.054	1.355	-2.27587	down	1.66664e-16	4.3217e-14	Plant peroxidase; Haem peroxidase; Haem peroxidase superfamily
FxaC_3g19170	1.061	1.136	0.786	0.227	0.195	0.114	-2.46986	down	8.30211e-16	2.0719e-13	Transcription factor GRAS
FxaC_3g19200	32.859	35.002	39.071	12.88	11.947	12.778	-1.50762	down	4.16735e-09	4.39373e-07	Lateral organ boundaries, LOB
FxaC_3g19260	8.079	9.106	8.111	2.459	2.702	2.882	-1.65274	down	2.2768e-10	2.92124e-08	Queuosine salvage protein family
FxaC_3g19280	4.935	4.834	5.394	2.242	2.066	2.837	-1.08523	down	1.72717e-05	0.000821707	Protein kinase domain; Protein kinase-like domain superfamily
FxaC_3g19330	13.286	12.079	12.289	6.155	5.841	6.411	-1.03243	down	2.80274e-05	0.00124942	BTB/POZ domain; SKP1/BTB/POZ domain superfamily; NPH3 domain; NPH3/RPT2-like family
FxaC_3g19460	2.88	1.894	1.772	0.615	0.644	0.524	-1.87454	down	2.10846e-11	3.14989e-09	Zinc finger, TAZ-type; BTB/POZ domain; SKP1/BTB/POZ domain superfamily; TAZ domain superfamily
FxaC_3g19590	1.332	1.353	1.421	0.219	0.228	0.336	-2.38619	down	1.01121e-14	2.29782e-12	Porin, eukaryotic type; Porin domain superfamily; Eukaryotic porin/Tom40
FxaC_3g19720	1.207	1.159	0.89	0.362	0.453	0.593	-1.20771	down	8.45862e-06	0.000441859	Glycoside hydrolase, family 43; Glycosyl hydrolase, five-bladed beta-propellor domain superfamily
FxaC_3g19770	15.855	18.402	18.794	7.227	6.815	8.656	-1.22471	down	1.13936e-06	7.59127e-05	Small GTP-binding protein domain; Small GTPase superfamily, ARF/SAR type; P-loop containing nucleoside triphosphate hydrolase
FxaC_3g19810	15.049	13.763	15.269	4.241	4.085	5.777	-1.64395	down	3.56724e-10	4.45127e-08	NADH dehydrogenase ubiquinone Fe-S protein 4, mitochondrial; NADH dehydrogenase ubiquinone Fe-S protein 4-like superfamily
FxaC_3g19850	2.352	1.969	2.24	0.799	0.871	0.867	-1.36975	down	2.36946e-07	1.83663e-05	GNAT domain; Aspartate/glutamate/uridylate kinase; Amino-acid N-acetyltransferase; Acyl-CoA N-acyltransferase; Acetylglutamate kinase-like superfamily
FxaC_3g19860	1.952	1.298	1.657	0.64	0.547	0.522	-1.52004	down	3.69128e-08	3.32366e-06	_
FxaC_3g19870	2.862	2.737	2.921	0.738	0.618	1.022	-1.83979	down	1.5791e-11	2.41183e-09	NEMP family
FxaC_3g19900	5.49	4.305	4.857	2.094	1.579	2.555	-1.23386	down	2.78742e-06	0.000169143	_
FxaC_3g19910	4.208	3.813	4.822	1.265	1.998	1.908	-1.31197	down	3.73381e-07	2.76273e-05	AdipoR/Haemolysin-III-related
FxaC_3g19920	2.454	2.741	2.548	1.041	0.954	1.21	-1.27178	down	8.17244e-07	5.63524e-05	Glycosyltransferase 34; Nucleotide-diphospho-sugar transferases
FxaC_3g19950	2.924	2.393	2.83	0.154	0.173	0.361	-3.56004	down	1.68506e-21	6.70521e-19	Uncharacterised conserved protein UCP031279
FxaC_3g20000	1.105	1.028	1.512	0.252	0.227	0.65	-1.68823	down	1.59494e-06	0.000102624	_
FxaC_3g20090	4.392	4.765	3.612	2.092	1.683	2.245	-1.08443	down	1.65711e-05	0.000793622	_
FxaC_3g20220	1.238	2.038	1.394	0.17	0.524	0.745	-1.69628	down	1.80444e-07	1.43738e-05	Basic-leucine zipper domain
FxaC_3g20230	1.56	1.83	1.61	0.675	0.547	0.644	-1.42053	down	2.43412e-07	1.88505e-05	_
FxaC_3g20260	30.509	39.251	34.755	14.901	14.535	14.449	-1.25185	down	5.89329e-07	4.20909e-05	Peroxiredoxin-like 2A/B/C; Thioredoxin-like superfamily
FxaC_3g21710	1.234	0.941	1.096	2.225	2.199	2.584	1.09857	up	0.000271387	0.00800341	Transketolase-like, pyrimidine-binding domain; Deoxyxylulose-5-phosphate synthase; Transketolase C-terminal/Pyruvate-ferredoxin oxidoreductase domain II; Thiamin diphosphate-binding fold; Transketolase, C-terminal domain
FxaC_3g22570	0	0	0	1.132	1.35	0.89	10.1357	up	1.12518e-43	2.31328e-40	Ulp1 protease family, C-terminal catalytic domain; Papain-like cysteine peptidase superfamily
FxaC_3g22920	0.522	0.356	0.656	0.884	0.931	1.522	1.11973	up	0.00088366	0.0204511	Myc-type, basic helix-loop-helix (bHLH) domain; Helix-loop-helix DNA-binding domain superfamily
FxaC_3g24190	0.533	0.407	0.482	0.96	1.052	0.997	1.07976	up	0.000774856	0.0184143	Exostosin-like; Exostosin, GT47 domain
FxaC_3g25781	0.029	0.2	0.019	1.666	1.806	1.837	4.4035	up	4.15254e-29	3.03871e-26	_
FxaC_3g25810	0	0	0	1.467	1.078	0.595	10.033	up	6.05698e-18	1.81602e-15	_
FxaC_3g26221	0.429	0.642	0.227	5.082	4.787	4.131	3.42804	up	9.09279e-25	4.81689e-22	No apical meristem-associated, C-terminal domain
FxaC_3g26490	16.828	17.153	17.541	5.578	5.394	6.804	-1.5351	down	2.27175e-09	2.47994e-07	Porin, eukaryotic type; Porin domain superfamily; Eukaryotic porin/Tom40
FxaC_3g26500	47.162	52.181	52.429	13.328	14.718	16.57	-1.7662	down	1.42117e-11	2.19922e-09	Ribosomal protein L26/L24, eukaryotic/archaeal; KOW; Translation protein SH3-like domain superfamily; Ribosomal protein L2, domain 2
FxaC_3g26820	0.463	0.26	0.498	1.366	1.735	1.183	1.80836	up	3.98532e-08	3.5661e-06	WRKY domain; WRKY domain superfamily
FxaC_3g28670	0.578	0.737	0.617	4.377	4.968	3.247	2.70245	up	8.23877e-18	2.41976e-15	_
FxaC_3g29400	1.747	3.789	2.372	10.312	3.393	2.137	1.0021	up	0.00129951	0.0274128	NAD(P)H-quinone oxidoreductase subunit O
FxaC_3g29741	0.373	0.248	0.288	5.92	5.792	5.515	4.23975	up	4.47055e-36	5.14703e-33	HAT, C-terminal dimerisation domain; Ribonuclease H-like superfamily
FxaC_3g29810	0.115	0	0.076	1.025	0.798	1.294	4.00742	up	2.17173e-10	2.79474e-08	_
FxaC_3g31480	3.427	1.259	0.836	0.988	0.139	1.013	-1.36634	down	0.000634885	0.0155833	_
FxaC_3g31490	1.443	1.439	0.597	0.247	0.416	0.145	-2.10214	down	3.59462e-05	0.00154732	_
FxaC_3g31540	1.132	0.423	0.796	0.048	0.109	0.227	-2.60471	down	4.67296e-09	4.87914e-07	_
FxaC_3g31560	4.51	4.137	3.225	0.37	0.694	0.868	-2.61752	down	2.92968e-12	4.90262e-10	_
FxaC_3g31580	4.51	4.137	3.345	0.37	0.694	1.013	-2.52778	down	8.44753e-12	1.32384e-09	_
FxaC_3g31680	5.834	5.236	5.667	2.928	2.692	1.716	-1.18964	down	7.01451e-05	0.00265307	_
FxaC_3g32850	2.463	2.121	2.039	5.479	4.478	4.355	1.11132	up	0.000370318	0.0102522	_
FxaC_3g33820	0.336	0.294	0.251	1.266	1.294	1.113	2.05602	up	1.4526e-08	1.40341e-06	Ubiquitin-conjugating enzyme/RWD-like
FxaC_3g35420	0.422	0.28	0.373	1.444	1.785	1.156	2.02521	up	2.54224e-09	2.75779e-07	Ulp1 protease family, C-terminal catalytic domain; Papain-like cysteine peptidase superfamily
FxaC_3g35561	3.983	2.88	2.044	7.156	8.348	7.028	1.33867	up	1.67564e-05	0.000801162	_
FxaC_3g36110	0.691	0.788	0.393	3.786	2.887	4.199	2.53605	up	2.3677e-12	4.04049e-10	_
FxaC_3g36560	0	0	0	1.279	1.437	1.266	10.3754	up	1.36881e-41	2.27298e-38	B3 DNA binding domain; DNA-binding pseudobarrel domain superfamily
FxaC_3g37120	0.786	0.604	0.486	5.088	5.431	5.157	3.0608	up	3.77798e-24	1.87486e-21	Aminotransferase-like, plant mobile domain
FxaC_3g38180	2.679	7.764	5.544	2.865	2.49	1.88	-1.14351	down	6.37173e-06	0.000349328	Putative sodium bile acid cotransporter; Sodium/solute symporter superfamily
FxaC_1g00710	7.737	7.464	8.131	3.511	3.234	3.373	-1.20514	down	5.36181e-06	0.000300056	_
FxaC_1g00770	3.397	2.556	4.322	1.163	1.284	1.099	-1.53408	down	1.26142e-08	1.2266e-06	Alpha/beta hydrolase fold-1; Alpha/Beta hydrolase fold
FxaC_1g01050	2.366	3.071	2.217	5.132	5.802	5.209	1.07633	up	0.000333127	0.0094374	Aldehyde dehydrogenase domain; Aldehyde/histidinol dehydrogenase; Aldehyde dehydrogenase, N-terminal; Aldehyde dehydrogenase, C-terminal
FxaC_1g01070	1.344	1.676	1.689	4.559	4.531	5.39	1.61995	up	4.32598e-08	3.84304e-06	Aldehyde dehydrogenase domain; Aldehyde/histidinol dehydrogenase; Aldehyde dehydrogenase, N-terminal; Aldehyde dehydrogenase, C-terminal
FxaC_1g04340	1.462	1.56	2.275	3.608	3.139	4.146	1.03973	up	0.000850487	0.0198162	Oxoglutarate/iron-dependent dioxygenase; Non-haem dioxygenase N-terminal domain; Isopenicillin N synthase-like
FxaC_1g04460	2.205	2.706	2.904	5.638	4.361	6.18	1.04952	up	0.000499835	0.0128888	Oxoglutarate/iron-dependent dioxygenase; Non-haem dioxygenase N-terminal domain; Isopenicillin N synthase-like
FxaC_1g08261	9.27	8.788	8.698	2.145	2.018	2.189	-2.07406	down	6.36498e-15	1.48143e-12	Harbinger transposase-derived nuclease domain
FxaC_1g08720	0.239	0.119	0.555	0.246	0.92	1.728	1.66114	up	0.00124696	0.0265992	Acyl-CoA-binding protein, ACBP; FERM/acyl-CoA-binding protein superfamily; Acyl-CoA binding protein superfamily
FxaC_1g08790	0.573	0.222	0.633	1.025	1.274	1.303	1.33298	up	7.99167e-05	0.00294651	SANT/Myb domain; Homeobox-like domain superfamily
FxaC_1g09390	1.538	0.418	0.834	0.191	0.323	0.336	-1.7112	down	0.000244881	0.00732682	_
FxaC_1g09850	23.918	29.228	28.299	1.649	1.72	1.38	-4.09927	down	2.6411e-41	4.24057e-38	AP2/ERF domain; DNA-binding domain superfamily; AP2/ERF domain superfamily
FxaC_1g11550	0.204	0.233	0.271	0.769	0.966	1.007	1.94888	up	1.74532e-09	1.92966e-07	AMP-dependent synthetase/ligase; AMP-binding enzyme, C-terminal domain; AMP-dependent synthetase-like superfamily
FxaC_1g12511	1.51	1.079	1.603	2.71	2.147	4.455	1.15088	up	0.000178846	0.00566513	GDSL lipase/esterase; SGNH hydrolase superfamily
FxaC_1g13370	0.567	0.679	0.727	1.812	1.746	2.731	1.67094	up	2.73722e-07	2.10094e-05	Glyoxalase/fosfomycin resistance/dioxygenase domain; Glyoxalase/Bleomycin resistance protein/Dihydroxybiphenyl dioxygenase; Vicinal oxygen chelate (VOC) domain
FxaC_1g13520	4.756	4.946	5.425	12.333	12.802	10.549	1.23799	up	2.26904e-05	0.0010444	Cytochrome P450; Cytochrome P450, E-class, group I; Cytochrome P450 superfamily
FxaC_1g14590	0.781	0.779	0.579	2.459	3.797	2.631	2.05322	up	4.13547e-11	5.83486e-09	_
FxaC_1g14940	0.593	0.591	1.308	2.975	2.887	1.585	1.5782	up	0.00030726	0.00881719	_
FxaC_1g16972	0.914	1.187	1.027	3.892	4.17	4.04	1.95091	up	3.11325e-11	4.54254e-09	_
FxaC_1g18090	0.942	1.286	1.018	0.272	0.496	0.517	-1.33486	down	2.53247e-05	0.00114191	_
FxaC_1g18741	0.364	0.303	0.281	0.706	1.167	0.487	1.3131	up	0.00129037	0.0273226	Leucine-rich repeat domain superfamily
FxaC_1g18940	0.139	0.25	0.277	0.762	1.114	0.849	2.02777	up	1.24857e-08	1.22098e-06	GroES-like superfamily; Alcohol dehydrogenase, C-terminal; Alcohol dehydrogenase, N-terminal; NAD(P)-binding domain superfamily
FxaC_1g19080	1.965	2.455	2.274	3.636	4.9	5.231	1.03994	up	0.000568572	0.0142844	Cytochrome P450; Cytochrome P450, E-class, group I; Cytochrome P450 superfamily
FxaC_1g19081	1.662	2.141	1.954	3.079	4.193	4.447	1.02508	up	0.00069188	0.016749	Cytochrome P450; Cytochrome P450, E-class, group I; Cytochrome P450 superfamily
FxaC_1g21491	10.583	9.1	10.712	23.398	23.955	26.556	1.28183	up	9.45571e-06	0.000487167	Phosphoenolpyruvate carboxykinase, ATP-utilising; Phosphoenolpyruvate carboxykinase, N-terminal; Phosphoenolpyruvate carboxykinase, C-terminal
FxaC_1g22570	0	0	0	3.186	4.275	3.353	11.8161	up	5.67523e-49	2.2275e-45	U box domain; Zinc finger, RING/FYVE/PHD-type
FxaC_1g23061	4.172	5.175	4.203	9.67	8.953	9.477	1.05211	up	0.000439713	0.0115366	_
FxaC_1g25430	2.8	3.31	2.061	0.994	1.436	0.915	-1.28774	down	2.62072e-05	0.00117863	FAR1 DNA binding domain
FxaC_1g25480	0	0	0	0.655	1.35	0.896	9.91886	up	3.97189e-11	5.64093e-09	_
FxaC_1g28130	1.418	1.807	1.461	5.391	5.635	5.434	1.81188	up	1.31601e-08	1.27681e-06	_
FxaC_1g32260	0.42	0.639	0.483	0.983	1.529	1.099	1.22599	up	0.000150515	0.00490078	WRKY domain; WRKY domain superfamily
FxaC_1g32810	0.691	0.76	0.692	1.42	1.498	1.641	1.08802	up	0.000410488	0.0111815	Six-bladed beta-propeller, TolB-like; WD40-like Beta Propeller
FxaC_1g33860	0.429	0.499	0.332	1.175	1.265	0.861	1.38736	up	0.00056503	0.0142161	_
FxaC_1g34430	0.452	0.658	0.672	1.581	1.373	1.216	1.22516	up	6.59628e-05	0.00251805	Sucrose synthase; Glycosyl transferase, family 1; Sucrose synthase, plant/cyanobacteria
FxaC_1g34440	0	0.314	0	1.078	0.969	0.758	3.14699	up	3.20988e-06	0.000189492	_
FxaC_1g34880	1.046	1.522	1.722	0.754	0.5	0.567	-1.23488	down	7.74754e-06	0.00040867	Expansin; Expansin/pollen allergen, DPBB domain; Expansin, cellulose-binding-like domain; Expansin/Lol pI; RlpA-like protein, double-psi beta-barrel domain; Expansin, cellulose-binding-like domain superfamily; RlpA-like domain superfamily
FxaC_1g35650	0.063	0	0.249	0.837	1.037	0.654	3.00628	up	7.03506e-14	1.4395e-11	SANT/Myb domain; Homeobox-like domain superfamily
FxaC_1g36490	4.594	4.311	4.574	2.08	2.351	1.869	-1.09692	down	1.36951e-05	0.00067191	U box domain; Armadillo-like helical; Zinc finger, RING/FYVE/PHD-type; Armadillo-type fold
FxaC_1g37360	1.06	1.368	0.826	5.077	3.788	4.1	1.99334	up	4.82988e-10	5.88231e-08	Serine hydrolase FSH; Alpha/Beta hydrolase fold
FxaC_1g39031	0.592	0.418	0.311	1.571	1.31	1.326	1.66892	up	1.89894e-07	1.50294e-05	Transposase, MuDR, plant
FxaC_1g41220	0	0.088	0.058	2.296	2.919	2.053	5.60877	up	1.28842e-24	6.70205e-22	_
FxaC_1g41400	0.701	0.699	0.116	1.92	1.753	1.687	1.81992	up	5.41486e-05	0.00213794	_
FxaC_7g00750	0.403	0.492	0.564	1.35	1	2.049	1.59022	up	5.21703e-06	0.000293094	Dirigent protein
FxaC_7g01090	0	0	0	1.538	1.33	0.832	10.2695	up	2.18581e-11	3.25981e-09	Transcription factor, K-box
FxaC_7g01700	0	0	0	1.442	1.62	1.075	10.4305	up	1.44131e-11	2.2264e-09	_
FxaC_7g01710	0	0	0	1.42	1.596	0.594	10.234	up	8.43242e-13	1.52648e-10	_
FxaC_7g02140	2.303	0.902	2.015	0.563	0.443	0.66	-1.64589	down	8.34983e-07	5.71315e-05	Phytosulfokine
FxaC_7g03190	3.532	1.845	1.894	4.835	5.951	5.261	1.14175	up	0.000809501	0.0190151	_
FxaC_7g04250	3.88	4.091	3.642	1.593	2.098	1.885	-1.05803	down	3.14897e-05	0.00138504	U box domain; Armadillo-like helical; Zinc finger, RING/FYVE/PHD-type; Armadillo-type fold
FxaC_7g04640	0.747	0.945	1.084	0.039	0.044	0.046	-4.39596	down	2.14552e-25	1.20195e-22	AP2/ERF domain; DNA-binding domain superfamily; AP2/ERF domain superfamily
FxaC_7g05910	0.119	0.178	0.276	1.264	2.061	1.29	3.00313	up	1.28487e-13	2.53884e-11	Toll/interleukin-1 receptor homology (TIR) domain; Toll/interleukin-1 receptor homology (TIR) domain superfamily
FxaC_7g06650	0.474	0.54	0.314	1.111	1.457	1.79	1.71215	up	5.38546e-06	0.000300795	Copine
FxaC_7g06920	0.333	0.285	0.221	0.717	0.989	1.146	1.7616	up	4.66018e-06	0.000265612	SANT/Myb domain; Homeobox-like domain superfamily; SANT domain
FxaC_7g08380	0	0	0	1.426	1.949	1.174	10.5673	up	1.58193e-29	1.19823e-26	_
FxaC_7g10140	1.762	1.575	1.529	3.409	2.975	3.898	1.07884	up	0.000349475	0.0098371	Os02g0753200-like
FxaC_7g10360	0.51	0.814	0.811	2.304	0.863	1.8	1.21698	up	0.00237833	0.0431987	_
FxaC_7g11180	0.244	0.335	0.222	0.752	0.892	1.028	1.73427	up	9.60913e-07	6.52824e-05	_
FxaC_7g11360	0.41	0.438	0.543	1.123	0.947	1.011	1.14557	up	0.000825505	0.019307	Alpha crystallin/Hsp20 domain; HSP20-like chaperone
FxaC_7g11640	0	0	0	0.701	0.622	1.167	9.6987	up	1.66811e-20	6.07762e-18	_
FxaC_7g12030	1.383	1.128	0.5	0.516	0.097	0.605	-1.30362	down	0.00231252	0.0421986	_
FxaC_7g12130	0.087	0.174	0.116	0.978	2.085	1.262	3.50963	up	6.57145e-21	2.52195e-18	Carbonic anhydrase; Carbonic anhydrase superfamily
FxaC_7g12200	2.958	9.067	9.747	16.478	22.397	14.391	1.29062	up	1.09523e-05	0.000553053	_
FxaC_7g12410	1.405	1.348	0.72	6.584	7.134	5.888	2.49602	up	9.16859e-17	2.45108e-14	NTF2-like domain superfamily
FxaC_7g12430	0.313	0.39	0.414	2.355	3.278	1.944	2.7587	up	3.23445e-16	8.21445e-14	NTF2-like domain superfamily
FxaC_7g13350	1.108	1.013	0.932	2.132	2.112	2.129	1.06101	up	0.00064506	0.0157613	FAD-binding domain; FAD/NAD(P)-binding domain superfamily
FxaC_7g14421	0.329	0.41	0.626	1.462	1.611	1.647	1.78764	up	1.85043e-07	1.46859e-05	Tubulin; Zinc finger, BED-type; Tubulin/FtsZ, C-terminal; Tubulin, C-terminal
FxaC_7g15780	1.259	3.208	2.038	5.169	5.593	5.047	1.28073	up	0.000145193	0.00475257	_
FxaC_7g16580	0.122	0.141	0.212	1.275	1.251	1.177	2.95478	up	1.46901e-20	5.49122e-18	Toll/interleukin-1 receptor homology (TIR) domain; Leucine-rich repeat; NB-ARC; P-loop containing nucleoside triphosphate hydrolase; Leucine-rich repeat domain superfamily; Toll/interleukin-1 receptor homology (TIR) domain superfamily
FxaC_7g17490	1.143	1.14	0.992	2.225	2.338	2.43	1.09371	up	0.000263285	0.00779911	Aspartyl/Asparaginyl-tRNA synthetase, class IIb; Aminoacyl-tRNA synthetase, class II (D/K/N)
FxaC_7g17500	2.381	2.271	1.988	4.392	4.816	5.064	1.10358	up	0.000239098	0.00720373	Gnk2-homologous domain; Gnk2-homologous domain superfamily
FxaC_7g17961	0.237	0.118	0.157	1.012	1.001	1.424	2.73976	up	7.71304e-11	1.05549e-08	_
FxaC_7g18911	0	0	0	1.542	1.981	1.463	10.6996	up	1.2422e-20	4.68395e-18	_
FxaC_7g19410	1.235	1.316	1.748	3.118	4.257	3.893	1.38954	up	7.492e-06	0.000396401	Glutathione S-transferase, N-terminal; Glutathione S-transferase, C-terminal; Glutathione S-transferase, C-terminal-like; Thioredoxin-like superfamily; Glutathione S-transferase, C-terminal domain superfamily
FxaC_7g20700	0.909	1.014	1.275	2.618	2.242	3.947	1.46062	up	1.88436e-06	0.00011973	NAC domain; NAC domain superfamily
FxaC_7g22150	0.525	0.327	0.63	1.279	1.336	1.052	1.30532	up	0.000115858	0.00402747	Peptidase M10, metallopeptidase; Peptidoglycan binding-like; Peptidase M10A; Metallopeptidase, catalytic domain superfamily; PGBD-like superfamily
FxaC_7g24660	0.84	0.609	0.809	4.494	3.994	3.43	2.39847	up	1.28948e-12	2.28634e-10	HAT, C-terminal dimerisation domain; Ribonuclease H-like superfamily
FxaC_7g24661	1.66	1.103	1.557	7.383	6.382	5.879	2.1842	up	9.72251e-11	1.32418e-08	_
FxaC_7g24960	0.624	0.764	0.77	2.078	1.418	1.252	1.13653	up	0.000448883	0.0117421	Leucine-rich repeat
FxaC_7g25280	0.895	0.746	1.023	2.123	2.094	1.839	1.18386	up	8.6645e-05	0.00315019	Potassium transporter
FxaC_7g25430	0.88	0.501	0.583	1.377	2.224	1.613	1.40722	up	0.000505597	0.0130283	_
FxaC_7g25950	0.785	0.808	0.436	1.526	1.598	1.097	1.05571	up	0.00105634	0.0233643	Poly(ADP-ribose) polymerase, regulatory domain; WGR domain; Poly(ADP-ribose) polymerase, catalytic domain; Poly(ADP-ribose) polymerase, regulatory domain superfamily; WGR domain superfamily
FxaC_7g26390	0.255	0.508	0.169	0.959	1.111	1.09	1.75826	up	1.59329e-06	0.000102594	Bet v I/Major latex protein; START-like domain superfamily; Bet v I type allergen
FxaC_7g27780	0.228	0.455	0.378	1.485	1.932	1.099	2.08651	up	2.22774e-06	0.000139495	_
FxaC_7g29400	3.511	3.076	2.536	0.328	0.205	0.299	-3.45013	down	4.72423e-24	2.33104e-21	_
FxaC_7g30610	0.387	0.891	0.67	1.63	1.42	1.027	1.06436	up	0.00136679	0.028535	Protein of unknown function DUF247, plant
FxaC_7g34850	9.489	7.87	9.475	3.587	4.254	3.776	-1.20761	down	1.54637e-06	9.99456e-05	Zinc finger C2H2-type; Zinc finger C2H2 superfamily
FxaC_7g35540	1.61	1.606	1.574	7.766	9.317	7.379	2.35172	up	6.69416e-14	1.37956e-11	_
FxaC_7g36501	3.785	5.688	4.783	13.717	11.541	10.325	1.31944	up	6.92009e-06	0.000373616	Patatin-like phospholipase domain; Acyl transferase/acyl hydrolase/lysophospholipase
FxaC_7g37501	0.682	0.085	0.169	1.167	0.656	0.615	1.37828	up	0.00201895	0.0381392	Phytocyanin domain; Cupredoxin
FxaC_7g37721	2.9	2.765	2.327	0.464	0.619	0.357	-2.47003	down	1.06858e-17	3.10677e-15	Glyoxal oxidase, N-terminal; Galactose oxidase/kelch, beta-propeller; Immunoglobulin-like fold; Immunoglobulin E-set; Galactose oxidase-like, Early set domain; Galactose oxidase, central domain superfamily
FxaC_7g37760	2.484	2.813	2.159	5.295	6.15	4.255	1.07399	up	0.000359133	0.0100586	Nucleoside phosphorylase domain; Nucleoside phosphorylase superfamily
FxaC_7g40080	0.705	0.532	0.9	1.554	1.217	2.097	1.18661	up	0.000127888	0.00436654	Major facilitator superfamily; MFS transporter superfamily; Major facilitator superfamily domain
FxaC_7g42060	0.198	0.282	0.15	0.541	1.477	0.951	2.23116	up	2.93617e-10	3.71752e-08	NmrA-like domain; NAD(P)-binding domain superfamily
FxaC_7g42450	0.549	0.365	0.242	1.315	1.901	0.734	1.77007	up	2.07767e-05	0.000971332	_
FxaC_7g43080	0.989	0.822	0.382	1.467	1.648	1.752	1.14904	up	0.000538136	0.0136647	Cytochrome P450; Cytochrome P450, E-class, group I; Cytochrome P450 superfamily
FxaC_7g43100	1.604	1.543	1.847	4.013	4.48	5.561	1.49215	up	4.34102e-07	3.19287e-05	Cytochrome P450; Cytochrome P450, E-class, group I; Cytochrome P450 superfamily
FxaC_7g43610	1.205	0.952	1.069	2.458	2.779	2.679	1.29423	up	2.04159e-05	0.000956535	WRKY domain; WRKY domain superfamily
FxaC_7g43620	0.087	0.693	0.537	1.328	1.47	1.115	1.56884	up	2.72728e-06	0.00016561	WRKY domain; WRKY domain superfamily
FxaC_5g01300	34.062	36.8	40.141	15.984	18.74	15.577	-1.14189	down	4.31712e-06	0.000247201	Zinc finger C2H2-type; Zinc finger C2H2 superfamily
FxaC_5g03070	0	0.532	0.648	2.981	1.915	1.426	2.41862	up	8.1995e-10	9.50361e-08	Glutaredoxin; Glutaredoxin-like, plant II; Glutaredoxin subgroup; Thioredoxin-like superfamily
FxaC_5g03960	0.781	0.616	0.722	2.039	2.18	1.997	1.55126	up	3.41083e-07	2.54316e-05	Protein kinase domain; Serine-threonine/tyrosine-protein kinase, catalytic domain; Protein kinase-like domain superfamily
FxaC_5g04300	0.617	0.308	0.92	8.448	8.782	7.301	3.73075	up	4.21115e-23	1.90382e-20	_
FxaC_5g04470	0.185	0.406	0.245	1.494	1.281	1.276	2.2726	up	1.23316e-10	1.65089e-08	_
FxaC_5g04770	1.23	2.021	1.581	3.318	3.896	3.192	1.10624	up	0.000793585	0.0187586	_
FxaC_5g06690	0.413	0.092	0.274	1.163	0.918	1.437	2.17074	up	5.49449e-09	5.6956e-07	Retrotransposon gag domain
FxaC_5g06810	2.489	2.831	2.169	0.568	0.369	0.49	-2.38934	down	8.5037e-15	1.96333e-12	_
FxaC_5g06870	1.867	1.086	0.515	0.213	0.239	0.125	-2.58123	down	5.76058e-07	4.12455e-05	_
FxaC_5g06900	2.325	5.456	6.431	0.562	0.21	0.658	-3.3103	down	9.12586e-20	3.19244e-17	_
FxaC_5g07220	5.601	4.344	3.297	8.944	9.733	11.314	1.17923	up	0.000285174	0.00831346	_
FxaC_5g09411	0.552	0.588	0.537	2.419	2.719	3.367	2.34036	up	3.7037e-13	6.98276e-11	Bet v I/Major latex protein; START-like domain superfamily; Bet v I type allergen
FxaC_5g09910	0.23	0.229	0.229	1.929	1.505	1.754	2.90925	up	6.10726e-14	1.26464e-11	_
FxaC_5g11910	0.466	1.46	1.124	1.936	2.38	2.749	1.21107	up	0.00013991	0.00460406	_
FxaC_5g13810	0.768	0.835	1.098	1.732	1.839	2.365	1.13512	up	0.00022901	0.0069605	Fungal lipase-like domain; Alpha/Beta hydrolase fold
FxaC_5g15250	0.563	0.561	0.657	1.046	0.866	1.655	1.00081	up	0.00274003	0.048315	NAC domain; NAC domain superfamily
FxaC_5g16440	0.633	0.21	0.14	1.877	2.028	2.707	2.74608	up	3.87893e-11	5.5454e-09	_
FxaC_5g19930	0.1	0.397	0.22	1.159	1.225	1.118	2.28335	up	1.7682e-10	2.29597e-08	PH-like domain superfamily; Dynamin superfamily
FxaC_5g20460	2.655	2.332	2.344	6.835	7.766	6.134	1.4996	up	2.49572e-07	1.92758e-05	_
FxaC_5g20461	2.195	1.928	1.929	5.633	6.411	5.061	1.49847	up	2.55198e-07	1.96697e-05	Hydroxymethylglutaryl-CoA reductase, class I/II; Hydroxymethylglutaryl-CoA reductase, eukaryotic/archaeal type; Hydroxymethylglutaryl-CoA reductase, class I/II, NAD/NADP-binding domain superfamily; Hydroxymethylglutaryl-CoA reductase, class I/II, substrate-binding domain superfamily; Hydroxymethylglutaryl-CoA reductase, class I/II, catalytic domain superfamily; Hydroxymethylglutaryl-CoA reductase…
FxaC_5g20480	5.65	4.179	5.288	12.785	15.073	14.966	1.50206	up	2.00639e-07	1.57931e-05	Hydroxymethylglutaryl-CoA reductase, class I/II; Hydroxymethylglutaryl-CoA reductase, eukaryotic/archaeal type; Hydroxymethylglutaryl-CoA reductase, class I/II, NAD/NADP-binding domain superfamily; Hydroxymethylglutaryl-CoA reductase, class I/II, substrate-binding domain superfamily; Hydroxymethylglutaryl-CoA reductase, class I/II, catalytic domain superfamily; Hydroxymethylglutaryl-CoA reductase…
FxaC_5g21610	0.469	0.78	0.57	3.23	3.57	2.614	2.36974	up	2.80103e-14	6.03157e-12	Glycoside hydrolase, family 19, catalytic; Chitin-binding, type 1; Lysozyme-like domain superfamily; Endochitinase-like superfamily
FxaC_5g21750	0.394	0.543	0.472	1.04	1.241	1.279	1.33535	up	2.87614e-05	0.00128016	Amino acid transporter, transmembrane domain
FxaC_5g21751	1.227	1.244	1.074	2.291	2.75	2.134	1.01658	up	0.000946239	0.0215984	Amino acid transporter, transmembrane domain
FxaC_5g21860	1.464	1.095	1.535	0.167	0.563	0.685	-1.53071	down	5.75175e-05	0.00223418	_
FxaC_5g23370	0.469	0.442	0.691	1.91	4.352	2.949	2.52125	up	8.61232e-16	2.13697e-13	Glycoside hydrolase, family 19, catalytic; Chitin-binding, type 1; Lysozyme-like domain superfamily; Endochitinase-like superfamily
FxaC_5g23550	0.954	0.878	1.069	2.385	0.959	3.148	1.16129	up	0.000290977	0.00844558	Casparian strip membrane protein; Casparian strip membrane protein domain
FxaC_5g23730	1.587	1.385	1.102	3.907	3.815	2.882	1.37944	up	2.43995e-06	0.000150363	_
FxaC_5g24160	0.476	0.524	0.746	1.44	1.117	2.149	1.42889	up	7.81754e-06	0.000411611	GroES-like superfamily; Alcohol dehydrogenase, C-terminal; NAD(P)-binding domain superfamily
FxaC_5g24700	2.717	2.284	1.834	5.25	5.613	4.144	1.13428	up	0.000240177	0.0072337	Rossmann-like alpha/beta/alpha sandwich fold
FxaC_5g24770	2.904	2.4	2.94	6.644	5.935	4.858	1.08046	up	0.000390966	0.0107309	_
FxaC_5g24940	1.377	1.344	1.586	5.964	6.725	4.563	2.00125	up	2.35427e-11	3.49895e-09	Carbonic anhydrase; Carbonic anhydrase superfamily
FxaC_5g25261	2.475	3.992	4.129	1.096	0.933	1.596	-1.54668	down	6.15637e-09	6.32853e-07	Ccc1 family
FxaC_5g25850	1.101	0.753	0.615	1.83	1.597	1.766	1.07172	up	0.000454044	0.011852	WD40/YVTN repeat-like-containing domain superfamily; WD40-repeat-containing domain superfamily
FxaC_5g25840	0.098	0.293	0.065	2.549	2.638	1.336	3.82963	up	9.67265e-17	2.56992e-14	_
FxaC_5g25920	0.794	0.792	0.307	3.217	3.004	2.867	2.26148	up	3.08373e-11	4.51316e-09	Ribosomal protein L9/RNase H1, N-terminal; Ribonuclease H1, N-terminal; Ribonuclease H1, N-terminal domain superfamily
FxaC_5g25930	0.015	0.031	0.021	0.774	1.061	0.671	5.16361	up	3.50472e-32	3.25407e-29	Ulp1 protease family, C-terminal catalytic domain; Papain-like cysteine peptidase superfamily
FxaC_5g26300	0.753	0.664	0.556	1.487	1.626	1.975	1.36537	up	1.95451e-05	0.000920227	_
FxaC_5g26440	0	0	0	1.197	1.656	1.565	10.5252	up	6.24676e-26	3.6694e-23	_
FxaC_5g28360	0	0	0	0.96	0.674	1.125	9.84654	up	6.59294e-10	7.77724e-08	_
FxaC_5g29200	0.271	0.72	0.597	1.605	0.694	1.664	1.31775	up	0.00115271	0.0250467	Protein EXORDIUM-like
FxaC_5g30611	0.674	0.316	0.788	18.502	15.762	17.74	4.86795	up	2.19243e-48	7.88809e-45	Zinc finger, CCHC-type; Zinc finger, CCHC-type superfamily
FxaC_5g31600	1.888	1.704	1.399	4.616	4.461	3.588	1.34292	up	6.5791e-06	0.00035797	DNA-directed RNA polymerase III subunit Rpc5
FxaC_5g32690	0.676	0.937	1.051	1.407	3.254	1.461	1.19949	up	0.000157364	0.00508161	_
FxaC_5g36760	1.103	0.786	0.522	6.362	5.817	3.917	2.73747	up	1.34959e-13	2.66064e-11	_
FxaC_5g38370	3.343	2.057	1.884	10.904	8.26	7.473	1.8702	up	7.4627e-10	8.70807e-08	_
FxaC_5g38380	7.56	4.493	4.248	20.12	18.97	19.047	1.83431	up	4.35297e-10	5.36198e-08	_
FxaC_5g39100	0.162	0.215	0.25	1.071	0.623	0.433	1.75743	up	3.89413e-05	0.00165642	_
FxaC_5g40701	4.163	5.406	3.992	11.576	11.408	11.652	1.35261	up	4.84436e-06	0.000274479	_
FxaC_5g40702	2.223	2.718	2.319	7.092	7.189	6.615	1.5248	up	1.49756e-07	1.21534e-05	Transposase, MuDR, plant; Zinc finger, SWIM-type; MULE transposase domain
FxaC_5g41870	0.253	0.473	0.523	0.908	0.875	1.115	1.21232	up	0.000585302	0.0146282	Chalcone/stilbene synthase, N-terminal; Polyketide synthase, type III; Chalcone/stilbene synthase, C-terminal; Thiolase-like
FxaC_5g42140	0.784	0.73	1.039	2.291	1.488	2.81	1.36683	up	3.98533e-05	0.00168691	Dirigent protein
FxaC_5g44070	0	0	0.014	1.135	1.192	1.054	7.63705	up	8.48325e-40	1.24156e-36	Probable transposase, Ptta/En/Spm, plant
FxaC_5g45230	1.518	1.211	0.67	4.779	4.825	3.652	1.96252	up	6.04985e-09	6.22644e-07	_
FxaC_8g00700	3.371	2.683	3.284	1.131	1.197	1.222	-1.39454	down	2.25069e-07	1.751e-05	_
FxaC_8g02362	0.779	0.892	0.898	1.698	1.62	1.944	1.03354	up	0.00134256	0.0281243	Protein kinase domain; Protein kinase-like domain superfamily
FxaC_8g03011	0.658	0.867	0.622	1.769	1.645	2.13	1.36737	up	1.24126e-05	0.000618474	_
FxaC_8g04250	0.112	0.224	0.298	1.173	1.469	1.532	2.7131	up	9.21592e-15	2.11084e-12	WRKY domain; WRKY domain superfamily
FxaC_8g05100	2.752	2.424	2.066	5.855	6.298	5.059	1.24861	up	2.47758e-05	0.00112067	_
FxaC_8g05101	6.427	4.68	4.797	12.498	14.281	11.292	1.25914	up	3.21285e-05	0.00140969	_
FxaC_8g05640	0.67	0.753	1.012	1.48	1.796	1.721	1.03623	up	0.00090468	0.0208538	UDP-glucuronosyl/UDP-glucosyltransferase
FxaC_8g05730	2.334	1.745	1.803	0.799	0.598	1.248	-1.15214	down	0.0021719	0.0403749	_
FxaC_8g06150	0.339	0.545	0.525	0.813	0.827	1.195	1.00713	up	0.00231519	0.0422384	_
FxaC_8g06170	2.247	2.026	1.789	4.221	4.725	4.544	1.15363	up	0.000116958	0.00405429	_
FxaC_8g10490	1.551	1.473	1.305	2.984	3.044	2.882	1.04088	up	0.000596064	0.0148071	Carotenoid oxygenase
FxaC_8g11500	4.933	6.135	5.093	15.754	13.788	11.039	1.32813	up	5.53315e-06	0.000307849	Patatin-like phospholipase domain; Acyl transferase/acyl hydrolase/lysophospholipase
FxaC_8g12870	15.255	14.277	15.822	7.003	7.527	7.115	-1.06709	down	1.70631e-05	0.000814022	Zinc finger C2H2-type; Zinc finger C2H2 superfamily
FxaC_8g13430	0.101	0.202	0.134	0.556	1.327	0.814	2.61738	up	1.04125e-06	7.02427e-05	Phytosulfokine
FxaC_8g14500	0.515	0.371	0.322	0.862	0.639	1.125	1.11832	up	0.00120655	0.025936	Zinc finger, RING-type; Zinc finger, RING/FYVE/PHD-type; E3 ubiquitin-protein ligase BIG BROTHER
FxaC_8g14600	1.352	3.838	0.689	9.752	9.6	12.096	2.41873	up	2.24276e-14	4.89041e-12	Cystatin domain
FxaC_8g14651	0.89	1.065	1.155	2.363	1.889	2.313	1.07715	up	0.000816135	0.0191449	_
FxaC_8g15210	0.642	0.384	0.595	1.932	1.086	1.75	1.55474	up	0.000255452	0.00760581	_
FxaC_8g15340	2.118	2.425	2.539	0.276	0.149	0.168	-3.57138	down	5.54493e-31	4.60384e-28	_
FxaC_8g15350	7.447	8.328	8.665	0.946	0.491	0.555	-3.61496	down	3.31191e-31	2.83149e-28	_
FxaC_8g18170	0.852	0.85	0.831	1.97	2.189	1.625	1.19026	up	9.7035e-05	0.00345958	Sugar/inositol transporter; Major facilitator, sugar transporter-like; Major facilitator superfamily domain; MFS transporter superfamily
FxaC_8g21250	0.488	0.811	0.754	1.726	2.127	2.871	1.71012	up	2.10534e-06	0.000132317	AP2/ERF domain; DNA-binding domain superfamily; AP2/ERF domain superfamily
FxaC_8g22460	2.651	2.672	3.107	6.403	9.344	7.902	1.48784	up	2.94198e-07	2.22644e-05	Glycoside hydrolase, family 19, catalytic; Chitin-binding, type 1; Lysozyme-like domain superfamily; Endochitinase-like superfamily
FxaC_8g22750	0.949	2.075	1.402	0.2	0.253	0.176	-2.80898	down	6.16965e-17	1.66482e-14	_
FxaC_8g22890	1.425	3.979	2.202	0.715	0.731	0.533	-1.94075	down	3.89662e-09	4.11331e-07	_
FxaC_8g23080	1.185	1.26	1.308	0.527	0.592	0.57	-1.15047	down	2.06512e-05	0.000966317	Protein phosphatase 2A, regulatory B subunit, B56; Armadillo-like helical; Armadillo-type fold
FxaC_8g23880	0	0	0	1.241	1.458	1.058	10.2916	up	2.24331e-20	8.13896e-18	_
FxaC_8g24721	7.45	39.491	50.426	80.642	99.357	96.069	1.50349	up	2.2456e-07	1.751e-05	_
FxaC_8g24811	16.602	34.497	44.559	74.766	87.899	81.928	1.3544	up	3.08669e-06	0.000184012	_
FxaC_8g26370	0.306	0.407	0.473	1.047	0.628	1.473	1.40606	up	0.00223504	0.0412379	_
FxaC_8g27930	0.909	0.907	0.736	2.171	1.911	1.783	1.19955	up	0.00010415	0.00368123	WD40 repeat; WD40/YVTN repeat-like-containing domain superfamily; WD40-repeat-containing domain; WD40-repeat-containing domain superfamily
FxaC_8g30140	1.225	0.946	0.733	2.272	2.188	2.123	1.17987	up	0.00023529	0.0071138	_
FxaC_8g31740	0.216	0.468	0.406	1.037	0.888	1.447	1.62659	up	3.80145e-06	0.000220896	Protein kinase C-like, phorbol ester/diacylglycerol-binding domain; DC1; Zinc finger, ZZ-type superfamily
FxaC_8g31880	0.53	0.529	0.632	2.251	1.346	1.999	1.72474	up	5.93324e-07	4.23063e-05	UmuC domain; DNA polymerase, Y-family, little finger domain; DNA polymerase type-Y, HhH motif; DNA polymerase, Y-family, little finger domain superfamily; Reverse transcriptase/Diguanylate cyclase domain; DNA/RNA polymerase superfamily
FxaC_8g34640	1.501	0.949	1.042	1.929	2.703	2.877	1.1039	up	0.000465711	0.0121272	DNA polymerase III, clamp loader complex, gamma/delta/delta subunit, C-terminal; P-loop containing nucleoside triphosphate hydrolase
FxaC_8g36421	0.084	0.05	0.056	1.252	1.253	1.172	4.25303	up	1.48659e-29	1.14612e-26	FAR1 DNA binding domain
FxaC_8g37610	0.83	0.376	0.3	1.239	1.857	1.331	1.55371	up	3.62962e-05	0.00156083	Cysteine-rich secretory protein-related; Venom allergen 5-like; CAP domain; CAP superfamily
FxaC_8g38070	22.335	21.738	21.342	9.86	10.341	8.299	-1.19857	down	1.56917e-06	0.000101268	Pentatricopeptide repeat; Tetratricopeptide-like helical domain superfamily; Pentacotripeptide-repeat region of PRORP
FxaC_8g38110	18.243	18.209	17.342	6.044	5.702	6.617	-1.55049	down	1.58158e-09	1.76901e-07	EF-hand domain; EF-hand domain pair
FxaC_8g38140	1.615	1.376	0.894	0.603	0.519	0.73	-1.06761	down	0.000128275	0.00437802	COBRA, plant
FxaC_8g38220	1.152	1.246	1.079	0.471	0.518	0.473	-1.24819	down	3.43638e-06	0.000201308	Six-hairpin glycosidase superfamily; Six-hairpin glycosidase-like superfamily; Glycosyl hydrolase family 100
FxaC_8g38511	0.915	1.483	1.086	2.558	1.936	3.273	1.15593	up	0.000275544	0.0080901	Dirigent protein
FxaC_6g00150	2.558	3.067	3.154	6.109	5.945	6.112	1.04886	up	0.000499835	0.0128888	F-box domain; F-box-like domain superfamily; Dis3-like cold-shock domain 2
FxaC_6g00320	0.39	0.389	0.568	3.445	3.361	3.098	2.87549	up	2.67816e-18	8.40933e-16	_
FxaC_6g00740	12.302	13.133	13.154	4.973	5.66	6.151	-1.20096	down	1.64577e-06	0.000105502	Nodulin-like; MFS transporter superfamily
FxaC_6g00810	5.982	5.496	6.135	20.046	20.194	19.936	1.77237	up	6.79844e-10	8.00871e-08	Amino acid transporter, transmembrane domain
FxaC_6g01870	0.03	0.029	0	2.061	2.134	1.089	6.41404	up	1.24984e-38	1.68629e-35	_
FxaC_6g02020	1.208	0.921	1.129	4.669	4.481	4.73	2.08993	up	8.07589e-12	1.27021e-09	Aminotransferase-like, PLP-dependent enzymes; Branched-chain-amino-acid aminotransferase-like, N-terminal
FxaC_6g02040	0	0	0.254	2.097	0.295	0.461	3.47416	up	2.89717e-06	0.000174547	_
FxaC_6g03040	0	0.15	0.099	1.026	0.231	0.12	2.45317	up	0.00266187	0.0472165	_
FxaC_6g05080	1.431	1.046	1.453	0.49	0.55	0.841	-1.06183	down	0.0003175	0.00906009	SANT/Myb domain; Homeobox-like domain superfamily
FxaC_6g06130	0.932	1.062	1.455	0.319	0.102	0.374	-2.11297	down	9.56109e-09	9.51141e-07	AP2/ERF domain; DNA-binding domain superfamily; AP2/ERF domain superfamily
FxaC_6g06260	1.65	1.607	1.423	2.863	4.191	2.986	1.10069	up	0.000398522	0.0109106	PLAC8 motif-containing protein
FxaC_6g08360	1.164	1.429	1.364	16.363	16.495	14.22	3.57157	up	2.56796e-30	2.03432e-27	_
FxaC_6g09320	0	0.146	0.194	1.002	1.239	0.94	3.21456	up	2.74285e-07	2.10153e-05	_
FxaC_6g10550	0.853	1.19	0.79	0.525	0.131	0.342	-1.50242	down	7.0354e-05	0.00265981	_
FxaC_6g11050	0.402	1.281	0.585	2.143	1.297	2.254	1.32687	up	0.000248337	0.00741058	_
FxaC_6g11260	0.742	0.653	0.55	1.435	1.411	1.331	1.10151	up	0.00129528	0.0273462	Gnk2-homologous domain; Gnk2-homologous domain superfamily
FxaC_6g12210	1.205	1.401	1.064	0.275	0.154	0.161	-2.63085	down	3.199e-06	0.000189069	Ribonuclease H domain
FxaC_6g12330	1.66	0	0.769	0.114	0.255	0.133	-2.26779	down	0.000115743	0.00402672	_
FxaC_6g14860	0.187	0.248	0.247	2.811	2.106	2.795	3.49349	up	1.80404e-19	5.99144e-17	_
FxaC_6g16160	2.906	5.765	5.795	9.037	7.386	13.505	1.04868	up	0.00047869	0.0124202	Ccc1 family
FxaC_6g16400	0.153	0.305	0.486	1.297	2.045	1.054	2.21574	up	6.80102e-11	9.35129e-09	Carbonic anhydrase; Carbonic anhydrase superfamily
FxaC_6g16630	3.863	5.665	6.771	14.307	12.641	14.701	1.35334	up	6.6611e-06	0.000361748	_
FxaC_6g17000	0	0.027	0	1.328	1.616	1.318	7.15144	up	8.07733e-39	1.10709e-35	_
FxaC_6g19110	11.626	13.094	9.873	4.4	6.312	4.717	-1.16468	down	1.18099e-05	0.000591175	_
FxaC_6g19370	0.685	1.077	1.087	2.061	1.565	2.399	1.07971	up	0.000537235	0.0136601	Amino acid transporter, transmembrane domain
FxaC_6g19480	1.391	1.438	1.876	2.736	4.514	3.936	1.24889	up	3.63694e-05	0.00156242	Glycoside hydrolase, family 19, catalytic; Chitin-binding, type 1; Lysozyme-like domain superfamily; Endochitinase-like superfamily
FxaC_6g21161	1.789	0.698	0.618	2.928	3.231	1.809	1.35877	up	5.63008e-05	0.00220078	_
FxaC_6g21700	0	0	0	1.847	0.807	1.924	10.5765	up	4.16852e-15	9.86157e-13	_
FxaC_6g22251	0.467	0.405	0.39	1.612	1.343	1.384	1.77922	up	1.87422e-08	1.77065e-06	_
FxaC_6g23300	0.166	0.165	0.11	1.477	2.042	1.198	3.41016	up	4.29235e-09	4.52e-07	_
FxaC_6g23360	1.923	1.211	1.206	8.934	6.226	9.09	2.4814	up	1.60843e-14	3.57954e-12	_
FxaC_6g23470	3.216	3.26	3.59	7.457	7.563	6.203	1.07591	up	0.000314811	0.00899227	_
FxaC_6g24250	1.224	1.685	1.281	3.284	3.032	3.358	1.20658	up	7.22602e-05	0.00271405	Glutathione S-transferase, N-terminal; Glutathione S-transferase, C-terminal; Glutathione S-transferase, C-terminal-like; Protein DA1-like; Thioredoxin-like superfamily; Glutathione S-transferase, C-terminal domain superfamily
FxaC_6g25940	0.512	0.306	0.678	1.577	1.497	1.191	1.50956	up	2.13437e-05	0.000993534	_
FxaC_6g27760	1.394	0.695	0.725	2.59	3.063	1.438	1.33244	up	0.000180843	0.0057209	_
FxaC_6g28500	0.361	0.322	0.479	1.497	2.429	1.754	2.28632	up	3.17706e-13	6.04265e-11	_
FxaC_6g28860	0.816	0.833	0.939	2.074	1.928	1.901	1.18867	up	0.000116538	0.00404297	_
FxaC_6g29660	0.938	0.69	0.621	1.994	1.216	1.466	1.05499	up	0.00219092	0.040663	ASCH domain; PUA-like superfamily
FxaC_6g31171	1.595	1.952	2.113	4.193	5.549	6.397	1.51118	up	5.06106e-07	3.66011e-05	Bet v I/Major latex protein; START-like domain superfamily; Bet v I type allergen
FxaC_6g31700	0.9	0.851	0.722	1.816	1.786	2.299	1.25368	up	5.26687e-05	0.00209098	EamA domain; WAT1-related protein
FxaC_6g33140	10.159	9.282	9.652	1.056	1.064	1.408	-3.04267	down	5.31555e-25	2.88674e-22	_
FxaC_6g36720	0.416	0.363	0.413	0.889	1.079	0.875	1.25193	up	0.00010462	0.00369181	Protein kinase domain; Serine-threonine/tyrosine-protein kinase, catalytic domain; Protein kinase-like domain superfamily
FxaC_6g37400	0.089	0.798	0.648	2.008	1.299	1.783	1.72746	up	1.11836e-05	0.000562432	Glutaredoxin; Glutaredoxin-like, plant II; Glutaredoxin subgroup; Thioredoxin-like superfamily
FxaC_6g38180	0.694	0.593	0.328	1.334	0.966	1.007	1.03262	up	0.00236521	0.0430056	Homeobox domain; Leucine zipper, homeobox-associated; Homeobox-like domain superfamily
FxaC_6g38490	0	0.124	0.164	0.425	1.05	0.696	2.90126	up	1.33244e-05	0.000655956	Phytosulfokine
FxaC_6g38930	0	0	0	1.012	1.284	1.415	10.2738	up	8.62621e-29	6.1559e-26	Nucleic acid-binding, OB-fold
FxaC_6g38931	0	0	0	1.087	1.146	0.876	10.0187	up	2.02495e-15	4.83019e-13	_
FxaC_6g39020	14.964	14.771	15.363	5.489	5.438	5.397	-1.4659	down	9.21621e-09	9.20013e-07	Zinc finger C2H2-type; Zinc finger C2H2 superfamily
FxaC_6g39930	0.59	0.588	0.434	1.749	1.36	0.998	1.3476	up	0.000247719	0.0074015	_
FxaC_6g40500	1.708	2.271	2.373	0.941	1.132	1.025	-1.03516	down	4.50918e-05	0.00183922	Homeobox-like domain superfamily; Myb domain
FxaC_6g40530	6.132	5.481	7.611	12.311	15.058	14.391	1.11909	up	0.000162465	0.0052107	_
FxaC_6g40590	2.929	1.582	2.424	3.675	6.476	4.111	1.03989	up	0.00198096	0.0375943	_
FxaC_6g41140	3.492	3.159	3.04	6.682	7.211	5.704	1.01569	up	0.000750816	0.0179491	Carotenoid oxygenase
FxaC_6g41142	1.189	1.059	0.994	2.34	2.401	1.936	1.04163	up	0.000458551	0.0119587	WD40 repeat; Carotenoid oxygenase; WD40/YVTN repeat-like-containing domain superfamily; WD40-repeat-containing domain; WD40-repeat-containing domain superfamily
FxaC_6g41141	3.258	2.987	2.761	6.621	6.818	5.503	1.07238	up	0.000305009	0.00877616	Carotenoid oxygenase
FxaC_6g41280	0.344	0.343	0.563	0.879	0.849	1.233	1.24216	up	0.000135787	0.00452181	FAD linked oxidase, N-terminal; D-arabinono-1,4-lactone oxidase; L-gulonolactone oxidase, plant; FAD-binding domain, PCMH-type; FAD-binding, type PCMH, subdomain 1; FAD-binding, type PCMH, subdomain 2; FAD-binding, type PCMH-like superfamily
FxaC_6g41911	0.047	0.047	0.187	2.057	1.553	1.582	4.19316	up	7.6413e-23	3.38368e-20	_
FxaC_6g42610	1.464	1.022	2.347	4.329	1.554	4.721	1.13313	up	0.000225779	0.00688412	Plant peroxidase; Haem peroxidase; Haem peroxidase superfamily
FxaC_6g43990	0.375	0.618	0.373	0.822	1.011	0.934	1.01676	up	0.0019586	0.03726	Major facilitator superfamily; Major facilitator superfamily domain; MFS transporter superfamily
FxaC_6g45930	0.381	0.486	0.323	3.292	4.254	3.246	3.1777	up	1.14548e-23	5.43468e-21	Cytochrome P450; Cytochrome P450, E-class, group I; Cytochrome P450 superfamily
FxaC_6g46460	2.023	2.017	1.133	5.218	3.231	2.995	1.14506	up	0.00130023	0.0274128	_
FxaC_6g46521	0.293	0.202	0.313	0.956	1.213	0.632	1.78971	up	1.10731e-07	9.20262e-06	WRKY domain; WRKY domain superfamily
FxaC_6g46620	2.227	2.482	3.297	5.47	5.442	5.569	1.04137	up	0.00201463	0.0380742	_
FxaC_12g01820	5.31	4.953	4.934	1.729	0.955	1.305	-1.92889	down	4.23723e-12	6.87745e-10	_
FxaC_12g02861	21.197	18.962	26.212	40.849	44.183	56.917	1.09671	up	0.000171769	0.00547107	Glycoside hydrolase family 1; Glycoside hydrolase superfamily
FxaC_12g04570	0	0	0.086	1.154	0.997	1.144	5.21164	up	4.22436e-12	6.86948e-10	_
FxaC_12g07320	4.573	4.064	3.749	1.565	1.489	1.494	-1.4448	down	3.29294e-08	2.99307e-06	PPM-type phosphatase domain; Protein phosphatase 2C family; PPM-type phosphatase domain superfamily
FxaC_12g09340	10.11	16.071	15.471	4.842	4.652	4.406	-1.58309	down	7.77446e-10	9.0474e-08	Zinc finger, RING-type; Domain of unknown function DUF1117; Zinc finger, RING/FYVE/PHD-type; E3 ubiquitin-protein ligase RNF126-like, zinc-ribbon
FxaC_12g10150	1.13	1.357	1.412	1.301	1.422	12.976	2.00866	up	1.75516e-11	2.64959e-09	Pentatricopeptide repeat; Tetratricopeptide-like helical domain superfamily
FxaC_12g10190	13.614	14.675	12.248	32.666	24.199	35.552	1.18886	up	4.2472e-05	0.00175139	Metallothionein, family 15, plant
FxaC_12g11080	2.654	2.646	1.98	4.477	6.123	5.516	1.14616	up	0.000149208	0.00486555	SANT/Myb domain; Homeobox-like domain superfamily
FxaC_12g11351	0.389	0.272	0.309	1.012	1.346	0.655	1.63212	up	6.29704e-06	0.000346113	Malectin-like domain; Leucine-rich repeat domain superfamily
FxaC_12g12401	0.907	0.658	0.491	1.58	1.712	1.653	1.2649	up	0.000694396	0.0168003	Peptidase S8/S53 domain superfamily
FxaC_12g12670	2.119	1.32	2.718	6.434	4.685	4.673	1.35847	up	4.96708e-05	0.00199582	_
FxaC_12g13470	0	0.04	0.013	2.835	2.842	2.296	7.15409	up	2.2176e-54	1.36777e-50	Ulp1 protease family, C-terminal catalytic domain; Papain-like cysteine peptidase superfamily
FxaC_12g13480	0	0.117	0.13	2.069	1.842	2.362	4.64985	up	4.31237e-29	3.12915e-26	_
FxaC_12g13710	7.149	5.962	6.511	17.764	18.821	16.58	1.43787	up	6.07139e-07	4.322e-05	Protein kinase domain; Protein kinase-like domain superfamily
FxaC_12g14050	0.485	0.363	0.401	1.079	1.088	0.875	1.28221	up	0.000365787	0.0101617	ABC transporter family G domain
FxaC_12g14500	0.109	0	0	2.529	2.508	2.267	6.02771	up	8.85052e-33	8.49148e-30	Ulp1 protease family, C-terminal catalytic domain
FxaC_12g14510	0	0.058	0.039	1.99	1.387	1.773	5.68734	up	7.09949e-26	4.14212e-23	_
FxaC_12g14650	0.152	0.454	0.302	1.143	1.167	0.67	1.71124	up	4.6918e-05	0.00190292	C2 domain; C2 domain superfamily
FxaC_12g16000	17.781	12.003	13.315	32.763	36.293	30.058	1.20138	up	4.97632e-05	0.00199768	_
FxaC_12g16981	0.5	0.381	0.507	0.946	1.177	1.44	1.35818	up	5.06252e-05	0.00202851	NUDIX hydrolase domain; Nudix hydrolase 6-like; NUDIX hydrolase-like domain superfamily; Pre-nudix hydrolase domain
FxaC_12g18600	0.612	1.017	0.676	21.645	26.522	16.693	4.81268	up	2.57852e-37	3.22685e-34	_
FxaC_12g21490	0.346	0.526	0.482	1.133	1.148	0.919	1.239	up	0.000119916	0.00413853	THIF-type NAD/FAD binding fold; Ubiquitin-activating enzyme, catalytic cysteine domain; Ubiquitin-activating enzyme E1, SCCH domain
FxaC_12g22260	0.602	0.45	0.623	1.531	1.461	1.387	1.38485	up	9.47503e-06	0.000487871	Ulp1 protease family, C-terminal catalytic domain; Papain-like cysteine peptidase superfamily
FxaC_12g23581	1.205	1.498	1.164	0.659	0.774	0.477	-1.0165	down	9.19971e-05	0.00331824	_
FxaC_12g23610	3.725	4.633	3.599	1.98	2.393	1.406	-1.04858	down	5.88743e-05	0.00227868	Ribonuclease CAF1; Ribonuclease H-like superfamily; Ribonuclease H superfamily; CCR4-NOT transcription complex subunit 7/8/Pop2
FxaC_12g25690	1.363	1.268	1.504	3.482	3.703	2.623	1.24547	up	0.000257241	0.00764632	Ulp1 protease family, C-terminal catalytic domain; Papain-like cysteine peptidase superfamily
FxaC_12g28480	4.149	4.4	4.143	1.983	1.621	1.637	-1.27552	down	3.41371e-06	0.000200252	Methyltransferase type 11; S-adenosyl-L-methionine-dependent methyltransferase
FxaC_12g28970	0.086	0	0	1.351	1.518	0.895	5.40347	up	1.13357e-17	3.28466e-15	_
FxaC_12g29310	366.077	394.996	396.564	821.169	928.987	824.131	1.15299	up	7.2485e-05	0.00272013	_
FxaC_12g29800	0	0	0	0.888	0.998	1.96	10.3253	up	9.31761e-22	3.86811e-19	_
FxaC_12g30660	1.424	1.462	1.295	0.596	0.736	0.648	-1.0772	down	5.65889e-05	0.00221004	_
FxaC_12g30740	69.649	77.73	73.258	30.099	28.001	37.81	-1.2019	down	1.49475e-06	9.68994e-05	Transcription elongation factor 1; Transcription elongation factor 1 superfamily
FxaC_12g30900	1.378	1.228	1.473	0.541	0.594	0.486	-1.32972	down	1.00471e-06	6.79904e-05	TATA box-binding protein-associated factor RNA polymerase I subunit A-like
FxaC_12g31060	15.174	13.417	12.393	6.374	6.001	5.312	-1.21223	down	1.32973e-06	8.74492e-05	Transcription factor, TCP; Transcription factor TCP subgroup
FxaC_12g32250	128.204	148.551	133.517	63.66	66.413	63.178	-1.08609	down	1.04783e-05	0.000532856	Ribosomal protein L13; Ribosomal protein L13, bacterial-type; Ribosomal protein L13 superfamily
FxaC_12g32260	4.229	4.792	4.265	2.138	2.236	2.12	-1.03239	down	4.40682e-05	0.00180425	Protein of unknown function DUF92, TMEM19
FxaC_12g32440	1.713	2.201	2.596	0.576	0.536	0.303	-2.19946	down	5.63844e-14	1.17037e-11	_
FxaC_12g32610	4.51	4.94	4.88	2.547	2.351	2.135	-1.02651	down	4.512e-05	0.0018395	Carotenoid oxygenase
FxaC_12g32840	1.077	0.716	1.228	0.164	0.23	0.384	-1.95306	down	5.15254e-08	4.49411e-06	Proteinase inhibitor I3, Kunitz legume; Kunitz inhibitor STI-like superfamily
FxaC_12g32940	7.246	7.381	6.628	3.306	2.994	3.052	-1.1842	down	2.5995e-06	0.000158744	Actin family; ATPase, nucleotide binding domain
FxaC_12g32960	1.135	1.627	1.461	0.744	0.775	0.577	-1.00959	down	9.61625e-05	0.00344402	Ribokinase/fructokinase; Carbohydrate kinase PfkB; Ribokinase-like
FxaC_12g33230	2.183	2.465	2.455	0.93	0.697	0.562	-1.69679	down	4.93489e-10	5.99329e-08	Cytochrome P450; Cytochrome P450, E-class, group I; Cytochrome P450 superfamily
FxaC_12g33240	3.877	1.628	2.027	0.279	0.314	0.818	-2.41383	down	1.47957e-08	1.42748e-06	_
FxaC_12g33860	28.26	26.031	26.111	9.803	11.802	11.233	-1.29179	down	3.04909e-07	2.30346e-05	Glutathione S-transferase, N-terminal; Glutathione S-transferase, C-terminal; Glutathione S-transferase, C-terminal-like; Thioredoxin-like superfamily; Glutathione S-transferase, C-terminal domain superfamily
FxaC_12g34050	36.599	37.227	39.474	18.412	19.26	17.989	-1.02537	down	2.88205e-05	0.00128147	Translation initiation factor aIF-2, bacterial-like; Translational (tr)-type GTP-binding domain; Small GTP-binding protein domain; Translation protein, beta-barrel domain superfamily; Translation initiation factor IF- 2; Translation initiation factor IF- 2, domain 3; P-loop containing nucleoside triphosphate hydrolase; Translation initiation factor IF-2, domain 3 superfamily
FxaC_12g34060	3.51	3.387	3.053	1.532	1.591	1.507	-1.10318	down	1.57098e-05	0.000756245	Heat shock factor (HSF)-type, DNA-binding; Heat shock transcription factor family; Winged helix-like DNA-binding domain superfamily; Winged helix DNA-binding domain superfamily
FxaC_12g34160	1188.34	1196.55	1294.89	482.425	511.313	469.834	-1.33012	down	1.23157e-07	1.01281e-05	Photosystem II PsbR
FxaC_12g34270	7.942	8.442	8.256	3.873	3.815	3.71	-1.11202	down	8.11998e-06	0.000425715	Pentatricopeptide repeat; Tetratricopeptide-like helical domain superfamily
FxaC_12g34880	0.325	0.73	1.131	0.056	0.188	0.196	-2.30489	down	1.83047e-07	1.45542e-05	_
FxaC_12g34890	4.555	3.99	4.362	2.14	2.14	2.064	-1.02434	down	3.86438e-05	0.00164702	Potassium transporter
FxaC_12g35010	101.933	115.704	103.934	35.248	37.545	33.619	-1.59545	down	4.8515e-10	5.90031e-08	Fructose-1,6-bisphosphatase class 1; Sedoheptulose-1,7-bisphosphatase; Fructose-1-6-bisphosphatase class I, N-terminal; Fructose-1-6-bisphosphatase class 1, C-terminal
FxaC_12g35080	3.091	2.877	2.759	1.614	1.338	1.194	-1.07322	down	3.11402e-05	0.0013726	Helicase, C-terminal; DEAD/DEAH box helicase domain; Helicase superfamily 1/2, ATP-binding domain; RNA helicase, DEAD-box type, Q motif; P-loop containing nucleoside triphosphate hydrolase
FxaC_12g35301	178.572	205.772	185.802	83.832	89.911	83.855	-1.1462	down	3.7106e-06	0.000216231	Phosphoglycerate kinase; Phosphoglycerate kinase, N-terminal; Phosphoglycerate kinase superfamily
FxaC_12g35310	1.294	1.096	1.035	0.384	0.432	0.49	-1.3889	down	1.22268e-06	8.07164e-05	_
FxaC_12g35540	1.713	1.495	1.442	0.798	0.704	0.592	-1.14983	down	9.51547e-06	0.000489369	Transglycosylase SLT domain 1; Lysozyme-like domain superfamily
FxaC_12g35541	3.527	2.974	2.982	1.433	1.037	0.897	-1.49305	down	3.15452e-08	2.87938e-06	Transglycosylase SLT domain 1; Lysozyme-like domain superfamily
FxaC_12g36110	2.454	2.334	2.45	1.163	0.726	1.06	-1.2945	down	2.3521e-06	0.000146222	Ribosomal protein L20; Ribosomal protein L20, C-terminal
FxaC_12g36120	4.098	4.063	3.537	1.891	1.54	2.105	-1.07893	down	2.31611e-05	0.00105872	S-adenosylmethionine-dependent methyltransferase; S-adenosyl-L-methionine-dependent methyltransferase
FxaC_12g36140	3.655	3.677	3.526	1.698	1.399	1.366	-1.2821	down	6.42158e-07	4.56001e-05	Succinate semialdehyde dehydrogenase; Aldehyde dehydrogenase domain; Aldehyde/histidinol dehydrogenase; Aldehyde dehydrogenase, N-terminal; Aldehyde dehydrogenase, C-terminal
FxaC_12g36260	7.315	6.627	8.248	2.34	2.887	3.125	-1.40939	down	4.84027e-08	4.25181e-06	Caspase-like domain superfamily
FxaC_12g36540	3.131	3.911	2.685	0.947	1.115	0.899	-1.71489	down	5.61045e-10	6.72856e-08	S-adenosyl-L-methionine-dependent methyltransferase
FxaC_12g36870	23.374	20.439	21.857	5.745	5.08	6.954	-1.88488	down	6.61801e-13	1.22368e-10	Methyladenine glycosylase; DNA glycosylase
FxaC_12g37010	13.867	16.789	13.509	5.331	5.91	5.841	-1.37027	down	6.71101e-08	5.77756e-06	FKBP-type peptidyl-prolyl cis-trans isomerase domain; Pentatricopeptide repeat; Tetratricopeptide-like helical domain superfamily
FxaC_12g37190	2.049	2.018	1.793	0.744	0.584	0.69	-1.53657	down	3.04291e-08	2.78635e-06	Molybdenum cofactor sulfurase, C-terminal; MOSC, N-terminal beta barrel; Pyruvate kinase-like, insert domain superfamily
FxaC_12g37462	13.35	11.611	14.092	5.839	6.562	5.313	-1.14041	down	1.07816e-05	0.000546994	RNA recognition motif domain; Nucleotide-binding alpha-beta plait domain superfamily; RNA-binding domain superfamily
FxaC_12g38030	4.967	5.264	3.857	0.827	0.689	0.641	-2.70567	down	1.59186e-21	6.39326e-19	Pentatricopeptide repeat; Tetratricopeptide-like helical domain superfamily; Pentacotripeptide-repeat region of PRORP
FxaC_12g38070	2.021	2.48	2.539	0.957	0.943	1.468	-1.06301	down	3.29142e-05	0.00143686	Glycosyltransferase, DXD sugar-binding motif
FxaC_12g38240	15.596	24.692	19.979	8.96	7.486	9.724	-1.20336	down	1.79789e-06	0.000114573	Phloem protein 2-like
FxaC_12g38250	7.399	6.774	5.358	3.317	2.995	2.742	-1.10888	down	1.63194e-05	0.000783306	Ribonuclease H2, subunit C
FxaC_12g39730	10.814	9.708	11.719	2.718	2.609	2.551	-2.03258	down	2.09352e-14	4.61156e-12	Tubulin; Beta tubulin; Tubulin/FtsZ, GTPase domain; Tubulin/FtsZ, C-terminal; Tubulin/FtsZ, 2-layer sandwich domain; Tubulin, C-terminal; Tubulin/FtsZ, GTPase domain superfamily; Tubulin/FtsZ, C-terminal domain superfamily
FxaC_12g39750	3.683	4.906	4.682	1.803	1.923	1.876	-1.24382	down	1.48302e-06	9.62838e-05	_
FxaC_12g39800	2.018	1.811	1.623	0.967	0.71	0.786	-1.14541	down	2.48049e-05	0.00112081	Fatty acid hydroxylase
FxaC_12g40052	11.623	12.628	13.034	5.909	6.027	6.553	-1.01181	down	3.99462e-05	0.00168918	TGS; Ribosome-binding ATPase YchF/Obg-like ATPase 1; GTP binding domain; Beta-grasp domain superfamily; TGS-like; YchF, C-terminal domain; TGS-like domain superfamily; P-loop containing nucleoside triphosphate hydrolase; OBG-type guanine nucleotide-binding (G) domain
FxaC_12g40420	3.355	3.993	2.437	6	7.325	7.813	1.11096	up	0.000485921	0.0125882	C2 domain; C2 domain superfamily
FxaC_12g40510	143.654	148.482	148.8	52.158	41.027	34.896	-1.78349	down	6.21708e-12	9.95989e-10	Photosystem I PsaG/PsaK protein; Photosystem I PsaG/PsaK, plant; Photosystem I reaction centre subunit PsaK, chloroplastic; Photosystem I PsaG/PsaK domain, chloroplastic; Photosystem I reaction centre subunit PsaK superfamily
FxaC_12g40680	19.231	17.638	19.336	6.423	7.434	6.643	-1.45494	down	1.23979e-08	1.2139e-06	Zinc finger, RING-type; Zinc finger, RING/FYVE/PHD-type; Zinc finger, C3HC4 RING-type
FxaC_12g40970	12.137	13.793	12.391	5.685	4.9	7.147	-1.11165	down	9.54377e-06	0.000490241	Myc-type, basic helix-loop-helix (bHLH) domain; Achaete-scute transcription factor-related; Helix-loop-helix DNA-binding domain superfamily
FxaC_12g41240	140.877	159.911	154.919	61.496	59.569	87.794	-1.12557	down	5.43103e-06	0.000302557	Dormancy/auxin associated protein
FxaC_12g41261	2.468	2.324	2.845	1.126	1.019	1.466	-1.07998	down	6.29183e-05	0.00241786	_
FxaC_12g41330	11.359	13.169	12.684	5.937	5.252	7.181	-1.0183	down	3.6594e-05	0.0015705	AP2/ERF domain; DNA-binding domain superfamily; AP2/ERF domain superfamily
FxaC_12g41520	3.871	3.91	4.539	2.021	1.861	1.846	-1.10449	down	9.71747e-06	0.00049857	Protein kinase domain; Leucine-rich repeat; Protein kinase-like domain superfamily; Leucine-rich repeat-containing N-terminal, plant-type; Leucine-rich repeat domain superfamily
FxaC_12g41580	3.823	3.837	5.292	1.739	1.404	2.453	-1.21027	down	2.44195e-06	0.000150363	_
FxaC_12g42400	1.987	1.302	1.722	0.73	0.664	0.774	-1.2076	down	3.28097e-06	0.000193253	_
FxaC_12g42791	1.247	1.165	1.548	0.56	0.494	0.578	-1.2773	down	2.80375e-06	0.000170015	_
FxaC_12g42990	2.406	2.041	3.224	1.155	1.064	1.398	-1.08399	down	3.21981e-05	0.00141143	_
FxaC_12g43010	2.593	2.215	2.537	1.311	1.105	1.252	-1.00118	down	5.71801e-05	0.00222407	DNA polymerase III, clamp loader complex, gamma/delta/delta subunit, C-terminal; DNA polymerase III, subunit gamma/ tau; DNA polymerase III, gamma subunit, domain III; P-loop containing nucleoside triphosphate hydrolase
FxaC_12g43160	2.52	1.868	1.376	0.198	0.223	0.287	-3.0199	down	3.25167e-23	1.4935e-20	Protein kinase domain; Serine-threonine/tyrosine-protein kinase, catalytic domain; Protein kinase-like domain superfamily; Malectin domain
FxaC_12g43170	7.488	5.046	4.222	0.485	0.7	0.73	-3.12726	down	6.00029e-21	2.31303e-18	_
FxaC_12g43340	9.075	8.925	10.558	2.308	2.049	4.006	-1.77144	down	3.28009e-11	4.75222e-09	Cyclic phosphodiesterase; 2',3'-cyclic-nucleotide 3'-phosphodiesterase
FxaC_12g43430	120.321	99.066	113.129	46.094	48.105	51.409	-1.19132	down	1.77681e-06	0.000113313	Transferase; Chloramphenicol acetyltransferase-like domain superfamily
FxaC_12g43490	63.585	57.185	69.426	21.974	22.432	23.089	-1.49459	down	4.61795e-09	4.83926e-07	GDSL lipase/esterase; SGNH hydrolase superfamily
FxaC_12g43610	1.496	1.109	1.227	0.432	0.285	0.286	-1.9306	down	8.68535e-12	1.35864e-09	XPG/Rad2 endonuclease; XPG, N-terminal; XPG-I domain; PIN-like domain superfamily; Exonuclease 1; 5'-3' exonuclease, C-terminal domain superfamily
FxaC_12g43780	100.933	108.368	104.955	19.601	20.074	24.391	-2.29426	down	9.66263e-18	2.81878e-15	Cold-regulated 413 protein
FxaC_12g43790	1.862	2.036	1.65	0.66	0.673	0.522	-1.579	down	1.15243e-08	1.13598e-06	X8 domain
FxaC_12g43900	1.647	1.825	2.273	0.877	1.126	0.33	-1.29902	down	5.11357e-06	0.000288596	PDCD5-like; PDCD5-like superfamily
FxaC_12g44010	298.191	282.585	271.372	135.113	135.059	135.789	-1.06976	down	1.40772e-05	0.000688696	Chlorophyll A-B binding protein, plant and chromista; Chlorophyll a/b binding domain superfamily
FxaC_12g44011	194.094	183.975	176.645	87.963	87.975	88.439	-1.06914	down	1.42209e-05	0.000695045	_
FxaC_12g44020	2.441	1.956	1.484	0.74	0.739	0.578	-1.51415	down	1.66341e-07	1.33241e-05	Leucine-rich repeat; Leucine-rich repeat domain superfamily
FxaC_12g44050	1.839	1.693	1.686	0.29	0.218	0.567	-2.27597	down	2.5404e-08	2.35366e-06	X8 domain
FxaC_12g44510	8.128	7.816	9.901	3.253	3.377	3.667	-1.32741	down	2.65521e-07	2.04163e-05	CS domain; SGS domain; HSP20-like chaperone; Siah interacting protein, N-terminal
FxaC_12g44600	1.717	1.6	1.339	0.835	0.666	0.708	-1.07467	down	3.93764e-05	0.00167	Dephospho-CoA kinase; P-loop containing nucleoside triphosphate hydrolase
FxaC_12g44750	8.513	8.949	7.286	3.87	4.373	3.968	-1.01895	down	4.57802e-05	0.00186202	Peptidase S1C; Peptidase S1, PA clan; Peptidase S1, PA clan, chymotrypsin-like fold
FxaC_12g44760	1.361	1.117	1.723	0.822	0.616	0.481	-1.12915	down	7.88418e-05	0.0029131	LSM domain, eukaryotic/archaea-type; LSM domain superfamily; LSM domain containing 1
FxaC_12g44870	17.285	16.98	17.06	6.744	6.608	6.911	-1.34068	down	1.13619e-07	9.40638e-06	Transcription factor, TCP; Transcription factor TCP subgroup
FxaC_12g44871	18.744	16.985	18.024	7.622	7.397	7.63	-1.24679	down	6.93041e-07	4.87721e-05	_
FxaC_12g44910	3.8	3.336	4.213	0	0	0.133	-6.3832	down	4.21795e-50	1.82108e-46	_
FxaC_12g45000	2.358	2.216	2.582	0.683	0.785	0.927	-1.57793	down	6.77354e-09	6.92175e-07	CDC50/LEM3 family
FxaC_12g45060	2.646	3.291	3.089	1.381	1.385	1.356	-1.13017	down	1.37612e-05	0.000674384	Metallo-beta-lactamase; Ribonuclease Z/Hydroxyacylglutathione hydrolase-like
FxaC_12g45200	2.302	2.944	2.659	0.505	0.522	1.16	-1.85238	down	4.13547e-11	5.83486e-09	Tetraspanin/Peripherin
[truncated: 1,263 more rows]

## Sheet: Table S5
Supplementary Table 4 Overlapping differentially expressed genes in transgenic strawberries (FaHY5-VP16-OX and FaBBX22-OX) vs control.
[truncated: 802 more rows]
